# Supplementary material for: Transcriptome profiling reveals roles of meristem regulators and polarity genes during fruit trichome development in cucumber (Cucumis sativus L.)
Source: J Exp Bot. 2014 Jun 24;65(17):4943–58. doi: 10.1093/jxb/eru258 (PMC4144775; doi:10.1093/jxb/eru258)
Supplement: Supplementary Data [file supp_eru258_jexbot125823_file003.xlsx]

## Sheet: Sheet1
Table S3. List of genes that are differentially expressed in fruit spines of two different development stages
Gene Name(s)	Gene Description	P-value	logfc 1.6/0.5	Fold Change 1.6cm/0.5cm
Csa3G829250	ALPHA-DOX1, DOX1, DIOX1 DOX1; lipoxygenase	1.51585e-14	-10.2044	-1179.87
Csa7G074930	oxidoreductase, 2OG-Fe(II) oxygenase family protein	3.27471e-13	-10.0525	-1061.99
Csa7G060690	SULTR1;1, SULTR1.2 SULTR1;1 (SULPHATE TRANSPORTER 1;1); sulfate transmembrane transporter	1.95281e-13	-9.65313	-805.16
Csa1G038930	unknown protein	2.61413e-14	-9.54345	-746.216
Csa4G006080	FAD5, FADB, JB67, ADS3 FAD5 (FATTY ACID DESATURASE 5); 16:0 monogalactosyldiacylglycerol desaturase/ oxidoreductase	8.86e-27	-9.01845	-518.591
CsaUNG014620	MLP31 MLP31 (MLP-LIKE PROTEIN 31)	8.70745e-11	-8.77764	-438.867
Csa7G262890	NA	1.46344e-28	-8.73658	-426.553
Csa3G042390	AP2 domain-containing protein	6.76389e-11	-8.64737	-400.975
Csa4G642430	LBD38 LBD38 (LOB DOMAIN-CONTAINING PROTEIN 38)	6.6901e-09	-8.52079	-367.293
Csa4G551130	MS2, FAR2 MS2 (MALE STERILITY 2); fatty acyl-CoA reductase (alcohol-forming)/ oxidoreductase, acting on the CH-CH group of donors, NAD or NADP as acceptor	1.96309e-09	-8.30729	-316.77
Csa1G423060	unknown protein	1.4099e-09	-8.22847	-299.928
Csa7G259360	BURP domain-containing protein	1.56435e-08	-8.10154	-274.667
Csa1G530150	wound-responsive protein-related	4.28537e-07	-7.83513	-228.354
Csa7G004020	isoflavone reductase, putative	7.41095e-25	-7.61006	-195.369
Csa5G054570	short-chain dehydrogenase/reductase (SDR) family protein	1.6223e-07	-7.57336	-190.462
Csa6G416850	NA	2.09248e-07	-7.52471	-184.146
Csa4G625060	NA	6.39099e-13	-7.3682	-165.215
Csa4G006070	FAD5, FADB, JB67, ADS3 FAD5 (FATTY ACID DESATURASE 5); 16:0 monogalactosyldiacylglycerol desaturase/ oxidoreductase	3.69164e-06	-7.33083	-160.99
Csa4G006100	FAD5, FADB, JB67, ADS3 FAD5 (FATTY ACID DESATURASE 5); 16:0 monogalactosyldiacylglycerol desaturase/ oxidoreductase	2.63733e-15	-7.20541	-147.586
Csa3G127750	CER1 CER1 (ECERIFERUM 1); octadecanal decarbonylase	1.62737e-11	-7.04862	-132.387
Csa5G612820	RTM2 RTM2 (RESTRICTED TEV MOVEMENT 2)	1.03015e-05	-6.99218	-127.308
Csa1G630850	CONTAINS InterPro DOMAIN/s: Uncharacterised protein family UPF0005 (InterPro:IPR006214); BEST Arabidopsis thaliana protein match is: ALMT1 (ALUMINUM-ACTIVATED MALATE TRANSPORTER 1); malate transmembrane transporter (TAIR:AT1G08430.1); Has 377 Blast hits to 376 proteins in 91 species: Archae - 0; Bacteria - 139; Metazoa - 0; Fungi - 4; Plants - 211; Viruses - 0; Other Eukaryotes - 23 (source: NCBI…	5.20273e-05	-6.99218	-127.308
Csa3G041370	ATTPS21, TPS21 TPS21 (TERPENE SYNTHASE 21); (-)-E-beta-caryophyllene synthase/ alpha-humulene synthase	3.90789e-19	-6.52044	-91.8012
Csa6G014820	NA	2.3141e-18	-6.02304	-65.0304
Csa6G503370	BSMT1, ATBSMT1 BSMT1; S-adenosylmethionine-dependent methyltransferase	1.16371e-17	-5.67541	-51.1056
Csa3G416660	CYP716A1 CYP716A1; electron carrier/ heme binding / iron ion binding / monooxygenase/ oxygen binding	9.46394e-12	-5.6542	-50.3598
Csa5G612810	pectinesterase, putative	1.86593e-19	-5.51115	-45.606
Csa2G171960	cyclopropane fatty acid synthase, putative / CPA-FA synthase, putative	1.57622e-11	-5.39404	-42.0502
Csa5G177700	KCS19 KCS19 (3-KETOACYL-COA SYNTHASE 19); acyltransferase/ catalytic/ transferase, transferring acyl groups other than amino-acyl groups	1.71875e-13	-5.29062	-39.1414
Csa1G627480	unknown protein	7.81653e-08	-5.21874	-37.2389
Csa3G743950	pathogenesis-related thaumatin family protein	8.81121e-08	-5.21874	-37.2389
Csa2G147920	transferase family protein	5.39641e-19	-5.20814	-36.9662
Csa2G226860	unknown protein	4.13172e-07	-5.14098	-35.285
Csa6G487010	CYP96A10 CYP96A10; electron carrier/ heme binding / iron ion binding / monooxygenase	1.08425e-06	-5.10048	-34.3081
Csa6G358680	unknown protein	2.18183e-12	-5.08587	-33.9625
Csa3G730160	ATOFP4, OFP4 OFP4 (ARABIDOPSIS THALIANA OVATE FAMILY PROTEIN 4)	2.64854e-07	-5.07979	-33.8197
Csa1G096090	FAD-binding domain-containing protein	1.5904e-09	-4.91294	-30.1261
Csa5G430000	ATEXO70C2 ATEXO70C2 (exocyst subunit EXO70 family protein C2); protein binding	1.12256e-06	-4.77977	-27.4697
Csa6G425720	anac090 anac090 (Arabidopsis NAC domain containing protein 90); transcription factor	1.19357e-10	-4.72885	-26.517
Csa7G179120	long-chain-alcohol O-fatty-acyltransferase family protein / wax synthase family protein	2.39656e-06	-4.67332	-25.5159
Csa3G736970	peroxidase 21 (PER21) (P21) (PRXR5)	6.00925e-12	-4.66469	-25.3637
Csa4G146240	protease inhibitor/seed storage/lipid transfer protein (LTP) family protein	2.7578e-13	-4.5638	-23.6504
Csa7G045490	FLA21 FLA21 (FASCICLIN-LIKE ARABINOGALACTAN PROTEIN 21 PRECURSOR)	2.8064e-14	-4.56168	-23.6159
Csa4G051470	WRKY41, AtWRKY41 WRKY41; transcription factor	2.98722e-09	-4.54617	-23.3632
Csa7G074920	ATMES3, MES3 MES3 (METHYL ESTERASE 3); hydrolase, acting on ester bonds / methyl indole-3-acetate esterase/ methyl jasmonate esterase	2.03622e-05	-4.4973	-22.5851
Csa6G338090	Dof-type zinc finger domain-containing protein	4.89659e-11	-4.46886	-22.1443
Csa3G455130	NA	1.15129e-07	-4.46598	-22.1
Csa6G182150	ATBZIP34, BZIP34 bZIP transcription factor family protein	8.08375e-06	-4.46576	-22.0967
Csa1G059760	ankyrin repeat family protein	3.99187e-10	-4.45426	-21.9213
Csa3G121560	LEA14, LSR3 LEA14 (LATE EMBRYOGENESIS ABUNDANT 14)	9.08266e-14	-4.44677	-21.8078
Csa3G171860	MLP31 MLP31 (MLP-LIKE PROTEIN 31)	1.41157e-14	-4.44161	-21.7299
Csa3G114450	FUNCTIONS IN: molecular_function unknown; INVOLVED IN: biological_process unknown; LOCATED IN: plasma membrane; EXPRESSED IN: 15 plant structures; EXPRESSED DURING: 6 growth stages; CONTAINS InterPro DOMAIN/s: KIP1-like (InterPro:IPR011684); BEST Arabidopsis thaliana protein match is: kinase interacting family protein (TAIR:AT5G10500.1); Has 47807 Blast hits to 30104 proteins in 1314 species: Arc…	2.95582e-08	-4.41917	-21.3946
Csa4G006160	FAD5, FADB, JB67, ADS3 FAD5 (FATTY ACID DESATURASE 5); 16:0 monogalactosyldiacylglycerol desaturase/ oxidoreductase	1.25814e-11	-4.37886	-20.8051
Csa5G623860	NQR NQR (NADPH:QUINONE OXIDOREDUCTASE); FMN reductase	7.18736e-11	-4.29686	-19.6554
Csa2G172470	cyclopropane fatty acid synthase, putative / CPA-FA synthase, putative	1.48879e-07	-4.27575	-19.37
Csa7G024150	EXL5 EXL5 (EXORDIUM LIKE 5)	1.71939e-12	-4.23925	-18.886
Csa4G639860	triacylglycerol lipase	3.75118e-08	-4.23012	-18.767
Csa5G576840	unknown protein	1.4003e-08	-4.18469	-18.1852
Csa3G348940	NA	2.60342e-05	-4.17262	-18.0336
Csa6G298480	APX1, CS1 APX1 (ascorbate peroxidase 1); L-ascorbate peroxidase	2.23611e-06	-4.13222	-17.5357
Csa4G001890	epoxide hydrolase, putative	6.74375e-06	-4.05658	-16.64
Csa3G171870	MLP31 MLP31 (MLP-LIKE PROTEIN 31)	2.97146e-13	-4.04944	-16.5578
Csa7G447990	ATPME3 ATPME3; pectinesterase	3.3565e-13	-4.04224	-16.4754
Csa4G286950	LOX2, ATLOX2 LOX2 (LIPOXYGENASE 2); lipoxygenase	4.13309e-12	-4.02524	-16.2824
Csa4G286960	LOX2, ATLOX2 LOX2 (LIPOXYGENASE 2); lipoxygenase	9.62083e-13	-4.02472	-16.2765
Csa7G058560	cationic peroxidase, putative	5.43382e-08	-4.0228	-16.2548
Csa4G639890	ATTLL1, TLL1 TLL1 (TRIACYLGLYCEROL LIPASE-LIKE 1); triacylglycerol lipase	2.94523e-13	-3.93158	-15.2589
Csa7G073520	LEJ1, CDCP1 LEJ1 (LOSS OF THE TIMING OF ET AND JA BIOSYNTHESIS 1)	1.04023e-10	-3.9138	-15.0721
Csa4G289120	RLK1 RLK1 (RECEPTOR-LIKE PROTEIN KINASE 1); ATP binding / carbohydrate binding / kinase/ protein kinase/ protein serine/threonine kinase/ protein tyrosine kinase/ sugar binding	1.13345e-05	-3.90978	-15.0301
CsaUNG012590	ATSBT1.1, SBTI1.1 SBTI1.1; serine-type endopeptidase	1.77486e-11	-3.9067	-14.998
Csa3G118210	NA	0.000321266	-3.88458	-14.7698
Csa2G190760	DNA-binding protein-related	0.000386609	-3.83606	-14.2813
Csa6G190350	FPF1 FPF1 (FLOWERING PROMOTING FACTOR 1)	0.000525568	-3.83606	-14.2813
Csa4G638520	unknown protein	0.000647735	-3.78585	-13.7929
Csa5G608080	unknown protein	7.50713e-10	-3.78492	-13.784
Csa7G037590	NA	2.20447e-10	-3.76639	-13.608
Csa7G037580	NA	2.21059e-10	-3.76639	-13.608
Csa2G372780	ZW2 ZW2	6.59068e-07	-3.75924	-13.5408
Csa5G155570	CBF2, DREB1C, FTQ4, ATCBF2 CBF2 (C-REPEAT/DRE BINDING FACTOR 2); DNA binding / transcription activator/ transcription factor	6.6089e-08	-3.7569	-13.5189
Csa1G181530	unknown protein	3.48455e-06	-3.74991	-13.4535
Csa2G286510	protein kinase family protein / peptidoglycan-binding LysM domain-containing protein	2.62502e-05	-3.73118	-13.28
Csa6G151790	CER4, G7, FAR3 CER4 (ECERIFERUM 4); fatty acyl-CoA reductase (alcohol-forming)/ oxidoreductase, acting on the CH-CH group of donors	2.57218e-07	-3.69465	-12.9479
CsaUNG006260	acetyl-CoA synthetase, putative / acetate-CoA ligase, putative	5.55521e-07	-3.69149	-12.9196
Csa6G517960	SPL8 SPL8 (SQUAMOSA PROMOTER BINDING PROTEIN-LIKE 8); DNA binding	4.76591e-07	-3.69087	-12.9141
Csa5G571480	unknown protein	6.22204e-08	-3.64157	-12.4802
Csa5G146310	NGA1 NGA1 (NGATHA1); transcription factor	1.63214e-05	-3.61235	-12.23
Csa4G295530	NA	3.46625e-07	-3.57907	-11.9511
Csa6G500450	exostosin family protein	1.63778e-06	-3.50628	-11.363
Csa7G041870	auxin-responsive protein, putative	3.2369e-10	-3.4745	-11.1155
Csa3G027190	protease inhibitor/seed storage/lipid transfer protein (LTP) family protein	3.216e-05	-3.46944	-11.0766
Csa4G099770	scpl25 scpl25 (serine carboxypeptidase-like 25); serine-type carboxypeptidase	2.98793e-09	-3.45251	-10.9473
Csa5G623650	NA	4.28972e-10	-3.43874	-10.8433
Csa3G167360	GDSL-motif lipase/hydrolase family protein	3.56319e-05	-3.43832	-10.8402
Csa7G420820	BPS1 BPS1 (BYPASS 1)	1.52556e-07	-3.43505	-10.8156
Csa4G641570	unknown protein	6.56421e-07	-3.43376	-10.806
Csa6G487520	CYP96A1 CYP96A1; electron carrier/ heme binding / iron ion binding / monooxygenase/ oxygen binding	1.83832e-06	-3.42882	-10.769
Csa2G263940	PRP4, ATPRP4 PRP4 (PROLINE-RICH PROTEIN 4)	9.14547e-08	-3.40761	-10.6119
Csa2G001000	NA	1.13634e-08	-3.40429	-10.5875
Csa7G394060	NA	3.35286e-06	-3.39614	-10.5278
Csa4G291370	ALDH3F1 ALDH3F1 (Aldehyde Dehydrogenase 3F1); 3-chloroallyl aldehyde dehydrogenase/ aldehyde dehydrogenase (NAD)	1.25033e-09	-3.38979	-10.4816
Csa3G144210	CAM5 CAM5 (CALMODULIN 5); calcium ion binding	4.07892e-06	-3.37344	-10.3635
Csa1G534750	ATEP3, ATCHITIV, CHIV ATEP3; chitinase	7.63954e-07	-3.37315	-10.3615
Csa1G294050	NA	0.000861224	-3.35651	-10.2426
Csa7G267970	ATCAP1, CAP 1, CAP1 ATCAP1 (ARABIDOPSIS THALIANA CYCLASE ASSOCIATED PROTEIN 1); actin binding	0.000210453	-3.34668	-10.1731
Csa3G889780	PHI-1, EXL7 PHI-1 (PHOSPHATE-INDUCED 1)	5.60363e-10	-3.33125	-10.0649
Csa4G314520	ATIREG1 ATIREG1 (IRON-REGULATED PROTEIN 1); transporter	6.86785e-07	-3.32043	-9.98961
Csa1G015630	NA	1.13837e-07	-3.32036	-9.98911
Csa5G266880	MLP31 MLP31 (MLP-LIKE PROTEIN 31)	4.77758e-08	-3.31134	-9.92688
Csa7G145990	long-chain-alcohol O-fatty-acyltransferase family protein / wax synthase family protein	7.60475e-09	-3.31081	-9.92321
Csa3G622450	PIL5 PIL5 (PHYTOCHROME INTERACTING FACTOR 3-LIKE 5); DNA binding / phytochrome binding / transcription factor	0.000255557	-3.31033	-9.91995
Csa7G452090	cupin family protein	0.00112115	-3.30799	-9.90388
Csa1G533440	unknown protein	3.3643e-06	-3.27587	-9.68578
Csa2G011540	INVOLVED IN: biological_process unknown; LOCATED IN: anchored to membrane; CONTAINS InterPro DOMAIN/s: EGF (InterPro:IPR006210); Has 201 Blast hits to 179 proteins in 41 species: Archae - 0; Bacteria - 0; Metazoa - 168; Fungi - 0; Plants - 31; Viruses - 0; Other Eukaryotes - 2 (source: NCBI BLink).	0.000727645	-3.27121	-9.65453
Csa4G286940	LOX2, ATLOX2 LOX2 (LIPOXYGENASE 2); lipoxygenase	1.56671e-09	-3.2496	-9.51103
Csa6G395130	2-oxoisovalerate dehydrogenase, putative / 3-methyl-2-oxobutanoate dehydrogenase, putative / branched-chain alpha-keto acid dehydrogenase E1 alpha subunit, putative	3.24694e-08	-3.2459	-9.48667
Csa3G824850	MYB106, AtMYB106 MYB106 (myb domain protein 106); DNA binding / transcription factor	2.17547e-08	-3.23629	-9.42366
Csa1G615710	NA	3.33656e-07	-3.20327	-9.21044
Csa5G172790	unknown protein	2.11715e-06	-3.19691	-9.16995
Csa3G791510	ATHST homogentisate farnesyltransferase/ homogentisate geranylgeranyltransferase/ homogentisate solanesyltransferase	7.16426e-05	-3.19634	-9.16632
Csa7G014470	NA	3.47688e-06	-3.18938	-9.12222
Csa3G826650	NIP4;2, NLM5 NIP4;2 (NOD26-LIKE INTRINSIC PROTEIN 4;2); water channel	1.37699e-09	-3.17399	-9.0254
Csa1G467120	ankyrin protein kinase, putative	1.82153e-07	-3.16059	-8.94196
Csa3G104900	ATEXPA12, EXP12, ATEXP12, ATHEXP ALPHA 1.24 ATEXPA12 (ARABIDOPSIS THALIANA EXPANSIN 12)	4.03284e-06	-3.14584	-8.85101
Csa4G049610	ACS6 ACS6 (1-AMINOCYCLOPROPANE-1-CARBOXYLIC ACID (ACC) SYNTHASE 6); 1-aminocyclopropane-1-carboxylate synthase	1.80874e-06	-3.11936	-8.69001
Csa3G076020	ATGLX1 ATGLX1 (GLYOXALASE I HOMOLOG); lactoylglutathione lyase/ metal ion binding	4.14261e-07	-3.10765	-8.61977
Csa7G043560	NA	1.71598e-08	-3.08497	-8.48531
Csa2G264000	proline-rich family protein	6.73889e-08	-3.08435	-8.4817
Csa3G168410	WRKY48, ATWRKY48 WRKY48; transcription factor	1.95995e-05	-3.08101	-8.46205
Csa1G062380	APR1, APR, PRH19, ATAPR1 APR1 (APS REDUCTASE 1); adenylyl-sulfate reductase	5.66659e-06	-3.07317	-8.4162
Csa7G045480	unknown protein	1.30761e-06	-3.06563	-8.37233
Csa3G859730	JMT JMT (JASMONIC ACID CARBOXYL METHYLTRANSFERASE); jasmonate O-methyltransferase	1.97487e-06	-3.04474	-8.25196
Csa3G651750	PEPR1 PEPR1 (PEP1 receptor 1); ATP binding / kinase/ protein binding / protein serine/threonine kinase	0.000823868	-3.02413	-8.13494
Csa3G134770	ATPTR3, PTR3 PTR3 (PEPTIDE TRANSPORTER 3); dipeptide transporter/ transporter/ tripeptide transporter	7.73814e-06	-3.01102	-8.06132
Csa1G073640	NA	7.2632e-08	-3.01079	-8.06006
Csa2G362490	ATTRX1, ATTRX H1 ATTRX1; oxidoreductase, acting on sulfur group of donors, disulfide as acceptor	0.000989333	-3.00539	-8.02994
Csa1G038890	unknown protein	9.7713e-07	-3.00255	-8.01416
Csa4G495210	AtFAAH AtFAAH (Arabidopsis thaliana fatty acid amide hydrolase); N-(long-chain-acyl)ethanolamine deacylase/ amidase	2.32786e-05	-2.9936	-7.96461
Csa2G176690	NA	0.000114656	-2.9884	-7.93591
Csa3G734860	short-chain dehydrogenase/reductase (SDR) family protein	2.4541e-08	-2.98802	-7.93383
Csa3G132020	AtPP2-B12 AtPP2-B12 (Phloem protein 2-B12); carbohydrate binding	1.67965e-05	-2.96729	-7.82064
Csa3G775300	CYP94C1 CYP94C1; fatty acid (omega-1)-hydroxylase/ oxygen binding	0.00082068	-2.96716	-7.81994
Csa7G452230	NA	0.00244508	-2.96716	-7.81994
Csa4G011820	ATBAG5 ATBAG5 (ARABIDOPSIS THALIANA BCL-2-ASSOCIATED ATHANOGENE 5); protein binding	1.31224e-08	-2.96334	-7.79928
Csa5G152160	FUNCTIONS IN: molecular_function unknown; INVOLVED IN: biological_process unknown; LOCATED IN: plasma membrane; EXPRESSED IN: 15 plant structures; EXPRESSED DURING: 7 growth stages; CONTAINS InterPro DOMAIN/s: Harpin-induced 1 (InterPro:IPR010847); BEST Arabidopsis thaliana protein match is: unknown protein (TAIR:AT3G54200.1); Has 137 Blast hits to 136 proteins in 12 species: Archae - 0; Bacteria…	1.06673e-06	-2.96034	-7.78305
Csa3G900960	XTR4, XTH30 XTR4 (XYLOGLUCAN ENDOTRANSGLYCOSYLASE 4); hydrolase, acting on glycosyl bonds / hydrolase, hydrolyzing O-glycosyl compounds / xyloglucan:xyloglucosyl transferase	2.04092e-08	-2.93578	-7.65172
Csa2G006270	SHN1, WIN1 SHN1 (SHINE 1); DNA binding / sequence-specific DNA binding / transcription factor	2.37988e-05	-2.9334	-7.6391
Csa1G267240	glycosyl hydrolase family 18 protein	1.74106e-07	-2.93022	-7.62228
Csa5G292250	tRNA-splicing endonuclease positive effector-related	0.00134426	-2.92788	-7.60994
Csa6G520490	oxidoreductase, 2OG-Fe(II) oxygenase family protein	3.65934e-05	-2.92649	-7.6026
Csa2G004710	NA	5.26766e-06	-2.92526	-7.59609
Csa3G182120	ADF7 ADF7 (actin depolymerizing factor 7); actin binding	0.00247327	-2.92227	-7.58038
Csa7G066190	NA	0.00302655	-2.92227	-7.58038
Csa7G033290	calcium-transporting ATPase, plasma membrane-type, putative / Ca(2+)-ATPase, putative (ACA12)	0.00325241	-2.92227	-7.58038
Csa4G000830	NA	1.11599e-06	-2.90994	-7.51588
Csa2G270210	ERD7 ERD7 (EARLY-RESPONSIVE TO DEHYDRATION 7)	1.17341e-06	-2.90254	-7.4774
Csa3G113300	ATHSP22.0 ATHSP22.0	1.28671e-05	-2.88614	-7.39288
Csa2G119380	phosphoesterase family protein	0.000680236	-2.87584	-7.34029
Csa3G135740	2-oxoglutarate-dependent dioxygenase, putative	2.89565e-07	-2.87274	-7.32453
Csa6G511770	ATCES1 ATCES1; catalytic/ hydrolase, acting on carbon-nitrogen (but not peptide) bonds, in linear amides FORWARD	1.97795e-07	-2.86798	-7.30045
Csa4G051550	long-chain-fatty-acid--CoA ligase / long-chain acyl-CoA synthetase	2.86277e-06	-2.86269	-7.27368
Csa5G171670	IRE IRE (INCOMPLETE ROOT HAIR ELONGATION); kinase/ protein serine/threonine kinase	0.0022426	-2.84598	-7.18993
Csa1G481720	zinc finger (C2H2 type) family protein	0.000741542	-2.84561	-7.18812
Csa6G367090	AP1, AGL7 AP1 (APETALA1); DNA binding / protein binding / protein heterodimerization/ transcription activator/ transcription factor	0.000121315	-2.84541	-7.18709
Csa3G116720	ATERF13, EREBP, ERF13 ERF13 (ETHYLENE-RESPONSIVE ELEMENT BINDING FACTOR 13); DNA binding / transcription factor FORWARD	2.33187e-05	-2.83612	-7.14097
Csa4G409800	STE1, DWF7, BUL1 STE1 (STEROL 1); C-5 sterol desaturase	0.000117437	-2.83448	-7.13288
Csa1G397130	SHY2, IAA3 SHY2 (SHORT HYPOCOTYL 2); transcription factor	1.56932e-06	-2.83268	-7.12398
Csa7G325710	lipase class 3 family protein	0.000202792	-2.83201	-7.12066
Csa3G036540	ACR8 ACR8; amino acid binding	3.80246e-05	-2.80671	-6.99687
Csa6G108440	CYP78A9 CYP78A9 (CYTOCHROME P450 78A9); monooxygenase/ oxygen binding	0.00299126	-2.80321	-6.97993
Csa7G325190	unknown protein	2.27218e-07	-2.77528	-6.84607
Csa1G423270	AHA5 AHA5 (Arabidopsis H(+)-ATPase 5); ATPase	2.77193e-07	-2.76641	-6.80411
Csa1G600240	NA	0.000146732	-2.76142	-6.78062
Csa4G025130	LIL3:1 LIL3:1; transcription factor	0.0028909	-2.75914	-6.76993
Csa5G606860	NA	0.000119679	-2.75355	-6.74376
Csa2G138200	B5 #4, ATCB5-B, CB5-B CB5-B (CYTOCHROME B5 ISOFORM B); heme binding	4.02816e-07	-2.74997	-6.72702
Csa4G064100	WAG1, PK3AT WAG1 (WAG 1); kinase/ protein serine/threonine kinase	0.000176508	-2.74703	-6.71331
Csa1G539350	FAD-binding domain-containing protein	0.000629199	-2.74056	-6.6833
Csa1G540350	FAD-binding domain-containing protein	0.000629837	-2.74056	-6.6833
Csa5G289590	AST91, SULTR3;3 AST91 (SULFATE TRANSPORTER 91); sulfate transmembrane transporter	7.72195e-05	-2.74031	-6.68212
Csa5G174570	CBF1, DREB1B, ATCBF1 CBF1 (C-REPEAT/DRE BINDING FACTOR 1); DNA binding / transcription activator/ transcription factor	7.14675e-06	-2.72746	-6.62289
Csa2G047810	zinc finger (C3HC4-type RING finger) family protein	7.70622e-06	-2.7219	-6.59739
Csa7G312940	NA	2.43536e-06	-2.70042	-6.4999
Csa7G426490	unknown protein	2.77637e-07	-2.69394	-6.47079
Csa6G423400	XTR7 XTR7 (XYLOGLUCAN ENDOTRANSGLYCOSYLASE 7); hydrolase, acting on glycosyl bonds / hydrolase, hydrolyzing O-glycosyl compounds / xyloglucan:xyloglucosyl transferase	6.4452e-07	-2.69206	-6.46236
Csa1G265650	unknown protein	1.01227e-06	-2.68831	-6.44558
Csa3G852480	BGLU47 BGLU47 (Beta-glucosidase 47); catalytic/ cation binding / hydrolase, hydrolyzing O-glycosyl compounds	0.00123681	-2.6826	-6.42013
Csa6G079750	CER1 CER1 (ECERIFERUM 1); octadecanal decarbonylase	3.05856e-06	-2.67795	-6.39946
Csa1G064670	ATML1 ATML1 (MERISTEM LAYER 1); DNA binding / sequence-specific DNA binding / transcription factor	2.19881e-05	-2.67442	-6.38384
Csa6G518090	NA	2.54792e-07	-2.66938	-6.36156
Csa6G515500	protein kinase family protein	5.64611e-05	-2.65315	-6.29039
Csa1G467110	protein binding / zinc ion binding	1.10581e-05	-2.64593	-6.25901
Csa7G336480	NA	1.99809e-07	-2.64146	-6.23961
Csa4G326550	AGT3 AGT3 (ALANINE:GLYOXYLATE AMINOTRANSFERASE 3); alanine-glyoxylate transaminase/ catalytic/ pyridoxal phosphate binding / transaminase	1.672e-05	-2.63794	-6.22442
Csa6G495100	BT4, ATBT4 BT4 (BTB AND TAZ DOMAIN PROTEIN 4); protein binding / transcription regulator	1.36412e-05	-2.63432	-6.20881
Csa1G277970	GAE1 GAE1 (UDP-D-GLUCURONATE 4-EPIMERASE 1); UDP-glucuronate 4-epimerase/ catalytic	3.63058e-06	-2.63308	-6.2035
Csa2G174080	NA	0.00421179	-2.62863	-6.18439
Csa6G411310	GNS1/SUR4 membrane family protein	3.71483e-07	-2.62502	-6.16892
Csa2G430570	transferase family protein	0.000101137	-2.62318	-6.16105
Csa6G337010	NA	0.000124157	-2.6164	-6.13216
Csa6G495770	galactosyl transferase GMA12/MNN10 family protein	0.000523763	-2.61048	-6.10705
Csa6G358140	NA	0.000113395	-2.60764	-6.09507
Csa5G484630	MMP MMP (MATRIX METALLOPROTEINASE); metalloendopeptidase/ metallopeptidase	0.000111188	-2.60122	-6.06798
Csa7G388370	NA	2.49214e-06	-2.59252	-6.03153
Csa1G058140	esterase/lipase/thioesterase family protein	1.87745e-06	-2.5886	-6.01516
Csa7G352500	integral membrane family protein	0.000155487	-2.58622	-6.00523
Csa4G295520	WD-40 repeat family protein	0.00426487	-2.57791	-5.97076
Csa6G520480	oxidoreductase, 2OG-Fe(II) oxygenase family protein	4.98995e-07	-2.57493	-5.95842
Csa6G519620	DNA binding / transcription factor	4.72961e-07	-2.57381	-5.95378
Csa6G507140	family II extracellular lipase 3 (EXL3)	4.35682e-06	-2.57244	-5.94814
Csa5G139730	acidic endochitinase (CHIB1)	8.12093e-05	-2.57108	-5.94255
Csa5G166440	SHY2, IAA3 SHY2 (SHORT HYPOCOTYL 2); transcription factor	0.000580897	-2.5695	-5.93605
Csa5G623640	NA	4.47828e-05	-2.5686	-5.93235
Csa3G457660	ankyrin repeat family protein	5.2729e-05	-2.5624	-5.90691
Csa3G398920	LBD16, ASL18 LBD16 (LATERAL ORGAN BOUNDARIES-DOMAIN 16)	0.000842138	-2.5545	-5.87465
Csa4G027920	unknown protein	2.09354e-05	-2.54395	-5.83182
Csa3G730710	unknown protein	1.96853e-06	-2.54355	-5.8302
Csa3G215590	ARPN ARPN (PLANTACYANIN); copper ion binding / electron carrier	0.00114392	-2.53185	-5.78314
Csa5G157260	CYP76C1 CYP76C1; electron carrier/ heme binding / iron ion binding / monooxygenase	0.00115905	-2.52287	-5.74726
Csa3G779020	YLS9, NHL10, ATNHL10 YLS9 (YELLOW-LEAF-SPECIFIC GENE 9)	1.75827e-05	-2.52136	-5.74122
Csa3G047860	transporter-related	0.000191203	-2.52133	-5.7411
Csa1G580250	NA	0.000145683	-2.51735	-5.7253
Csa4G365050	nodulin MtN21 family protein	0.00199086	-2.51208	-5.70443
Csa6G445760	pal1, ATPAL1 pal1 (Phe ammonia lyase 1); phenylalanine ammonia-lyase	1.71559e-05	-2.51195	-5.70391
Csa5G630870	NHL repeat-containing protein	3.50967e-05	-2.50263	-5.66719
Csa3G730800	WRKY33, ATWRKY33 WRKY33; transcription factor	1.53277e-05	-2.50182	-5.66398
Csa3G183950	HSP81-1, ATHS83, HSP81.1, HSP83, ATHSP90.1 ATHSP90.1 (HEAT SHOCK PROTEIN 90.1); ATP binding / unfolded protein binding	2.08592e-05	-2.49766	-5.64767
Csa4G012500	FUNCTIONS IN: molecular_function unknown; INVOLVED IN: biological_process unknown; LOCATED IN: cellular_component unknown; EXPRESSED IN: 11 plant structures; EXPRESSED DURING: 6 growth stages; CONTAINS InterPro DOMAIN/s: NTP Pyrophosphohydrolase MazG-related, RS21-C6 (InterPro:IPR011394), EAR (InterPro:IPR009039), NTP pyrophosphohydrolase MazG, putative catalytic core (InterPro:IPR004518); Has 57…	3.97561e-05	-2.4972	-5.6459
Csa1G042520	ATP binding / kinase/ protein kinase/ protein serine/threonine kinase/ protein tyrosine kinase	0.000177891	-2.49678	-5.64422
Csa6G499090	UCP5, ATPUMP5, DIC1 UCP5 (UNCOUPLING PROTEIN 5); binding	1.95961e-06	-2.49416	-5.63399
Csa3G115060	lectin protein kinase, putative	0.00123946	-2.49192	-5.62527
Csa5G266850	tRNA-splicing endonuclease positive effector-related	0.00235553	-2.48775	-5.60902
Csa6G014830	NA	3.68586e-05	-2.46903	-5.53673
Csa2G009350	FUNCTIONS IN: molecular_function unknown; INVOLVED IN: biological_process unknown; LOCATED IN: cellular_component unknown; EXPRESSED IN: 7 plant structures; EXPRESSED DURING: LP.06 six leaves visible, LP.04 four leaves visible, LP.10 ten leaves visible, petal differentiation and expansion stage; BEST Arabidopsis thaliana protein match is: NHL repeat-containing protein (TAIR:AT5G14890.1); Has 48 B…	0.00460343	-2.46317	-5.51425
Csa7G433160	NA	0.00362914	-2.46317	-5.51425
Csa2G006280	NA	0.000125801	-2.45513	-5.48362
Csa2G354950	leucine-rich repeat transmembrane protein kinase, putative	0.000103189	-2.45041	-5.46572
Csa4G192100	unknown protein	0.000363254	-2.44995	-5.46398
Csa6G495090	formin homology 2 domain-containing protein / FH2 domain-containing protein	0.00101187	-2.44063	-5.42878
Csa7G009200	COBL2 COBL2 (COBRA-LIKE PROTEIN 2 PRECURSOR)	0.00107786	-2.4356	-5.4099
Csa1G231530	IAA29 IAA29 (INDOLE-3-ACETIC ACID INDUCIBLE 29); transcription factor	7.91231e-05	-2.43548	-5.40944
Csa1G501850	KCS12 KCS12 (3-KETOACYL-COA SYNTHASE 12); acyltransferase/ catalytic/ transferase, transferring acyl groups other than amino-acyl groups	1.6376e-06	-2.43252	-5.39837
Csa7G420770	CYP86B1 CYP86B1; electron carrier/ heme binding / iron ion binding / monooxygenase/ oxygen binding	0.000267633	-2.4291	-5.38559
Csa7G391260	leucine-rich repeat family protein	2.26232e-06	-2.41814	-5.34482
Csa1G267230	glycosyl hydrolase family 18 protein	6.524e-05	-2.41199	-5.32207
Csa3G181960	NA	0.000712767	-2.41141	-5.31993
Csa2G238780	quinone reductase family protein	0.000216452	-2.39781	-5.27002
Csa6G077420	unknown protein	0.000281917	-2.39503	-5.2599
Csa3G038100	NA	3.7672e-06	-2.39368	-5.25495
Csa4G296030	ACT1, AAc1 ACT1 (ACTIN 1); structural constituent of cytoskeleton	0.00104908	-2.38697	-5.23059
Csa6G421770	unknown protein	1.21408e-05	-2.38611	-5.22747
Csa6G516590	S-locus lectin protein kinase family protein	0.000144612	-2.38367	-5.21861
Csa4G297420	DC1 domain-containing protein	0.00015758	-2.37986	-5.20485
Csa7G395810	ATGSTF7, GST11, ATGSTF8, GSTF7 GSTF7; copper ion binding / glutathione binding / glutathione transferase	0.000155679	-2.3769	-5.19418
Csa6G495840	carbohydrate binding	0.00186739	-2.37317	-5.18078
Csa3G044470	nucleoside-triphosphatase/ nucleotide binding	0.000274002	-2.36926	-5.16677
Csa7G009160	abscisic acid-responsive HVA22 family protein	0.00326806	-2.36703	-5.15878
Csa3G165080	heat shock protein binding / unfolded protein binding	0.000145263	-2.36493	-5.15129
Csa6G337020	NA	0.000113156	-2.35989	-5.1333
Csa1G568480	NA	0.000589727	-2.3498	-5.09752
Csa5G608210	ATNUDT1, ATNUDX1 ATNUDX1 (ARABIDOPSIS THALIANA NUDIX HYDROLASE 1); dihydroneopterin triphosphate pyrophosphohydrolase/ hydrolase	0.00276892	-2.34677	-5.08684
Csa2G416770	MAPKKK17 MAPKKK17; ATP binding / kinase/ protein kinase/ protein serine/threonine kinase	0.00175763	-2.34647	-5.08578
Csa5G155500	ATRBL2 ATRBL2 (Arabidopsis thaliana Rhomboid-like 2); serine-type endopeptidase	4.65005e-05	-2.34516	-5.08117
Csa3G143580	SHY2, IAA3 SHY2 (SHORT HYPOCOTYL 2); transcription factor	1.37694e-05	-2.34399	-5.07704
Csa3G151500	integral membrane family protein	1.999e-05	-2.33815	-5.05655
Csa7G373510	protein kinase family protein	0.00013943	-2.33394	-5.04182
Csa3G838720	SIP1 SIP1 (seed imbibition 1-like); galactinol-sucrose galactosyltransferase/ hydrolase, hydrolyzing O-glycosyl compounds	3.02653e-05	-2.32961	-5.02668
Csa2G020860	NA	9.40962e-05	-2.32627	-5.01509
Csa3G895830	unknown protein	4.93406e-06	-2.32276	-5.00287
Csa2G406780	CML38 calcium-binding EF hand family protein	0.000741756	-2.32254	-5.00211
Csa6G080910	pfkB-type carbohydrate kinase family protein	1.28701e-05	-2.31989	-4.99294
Csa6G519700	unknown protein	0.000847756	-2.31919	-4.99052
Csa7G407590	DNAJ heat shock N-terminal domain-containing protein	6.24588e-06	-2.31825	-4.98726
Csa4G016440	phosphoinositide binding	0.00113376	-2.31541	-4.97745
Csa1G059750	NA	6.69698e-06	-2.31062	-4.96095
Csa2G037230	GAE1 GAE1 (UDP-D-GLUCURONATE 4-EPIMERASE 1); UDP-glucuronate 4-epimerase/ catalytic	7.89101e-06	-2.30848	-4.95361
Csa1G587980	BGAL1 BGAL1 (Beta galactosidase 1); beta-galactosidase/ catalytic/ cation binding / heme binding / peroxidase/ sugar binding	1.77264e-05	-2.30286	-4.93434
Csa2G362390	AtbZIP44 AtbZIP44 (Arabidopsis thaliana basic leucine-zipper 44); DNA binding / protein heterodimerization/ transcription factor	9.18131e-06	-2.30183	-4.93082
Csa2G000520	ACO1 ACO1 (ACC OXIDASE 1); 1-aminocyclopropane-1-carboxylate oxidase	0.0020733	-2.30146	-4.92955
Csa3G806800	ACT11 ACT11 (actin-11); structural constituent of cytoskeleton	2.79116e-05	-2.29721	-4.91507
Csa2G369740	ATPUP3 ATPUP3; purine transmembrane transporter	0.000217205	-2.29051	-4.89229
Csa1G604070	NA	0.000331096	-2.29051	-4.89229
Csa1G638510	unknown protein	0.000466759	-2.28823	-4.88455
Csa5G139260	LOCATED IN: plasma membrane; EXPRESSED IN: 21 plant structures; EXPRESSED DURING: 13 growth stages; CONTAINS InterPro DOMAIN/s: Protein of unknown function DUF791 (InterPro:IPR008509), Major facilitator superfamily, general substrate transporter (InterPro:IPR016196); BEST Arabidopsis thaliana protein match is: unknown protein (TAIR:AT1G64650.1); Has 496 Blast hits to 491 proteins in 183 species: …	6.44214e-06	-2.28721	-4.88112
Csa6G302190	ATEXO70H7 ATEXO70H7 (EXOCYST SUBUNIT EXO70 FAMILY PROTEIN H7); protein binding	0.00198432	-2.28708	-4.88066
Csa4G643620	SCPL7 SCPL7 (SERINE CARBOXYPEPTIDASE-LIKE 7); serine-type carboxypeptidase	3.347e-05	-2.284	-4.87028
Csa3G646590	unknown protein	0.000605438	-2.28306	-4.86708
Csa2G355000	WPP2 WPP2	8.39595e-05	-2.27436	-4.83782
Csa2G382480	FUNCTIONS IN: molecular_function unknown; INVOLVED IN: biological_process unknown; LOCATED IN: cellular_component unknown; EXPRESSED IN: 23 plant structures; EXPRESSED DURING: 13 growth stages; BEST Arabidopsis thaliana protein match is: NHL repeat-containing protein (TAIR:AT5G14890.1); Has 23 Blast hits to 23 proteins in 7 species: Archae - 0; Bacteria - 0; Metazoa - 0; Fungi - 0; Plants - 23; V…	0.000105948	-2.27274	-4.83241
Csa5G146210	protein kinase family protein	9.6247e-05	-2.26797	-4.81644
Csa6G526420	zinc finger (C3HC4-type RING finger) family protein	0.00202419	-2.26241	-4.79792
Csa1G024150	BEE3 BEE3 (BR ENHANCED EXPRESSION 3); DNA binding / transcription factor	0.00138925	-2.26187	-4.79614
Csa5G637710	emp24/gp25L/p24 family protein	0.00162324	-2.26152	-4.79495
Csa3G748220	ATHB51, LMI1, HB51 HB51; DNA binding / sequence-specific DNA binding / transcription factor	1.29385e-05	-2.2399	-4.72363
Csa3G114430	PAS2, PEP PAS2 (PASTICCINO 2); enoyl-CoA hydratase/ protein tyrosine phosphatase	6.4404e-05	-2.23134	-4.69571
Csa3G000060	pectinesterase family protein	9.66787e-06	-2.23059	-4.69325
Csa1G433620	HKT1, ATHKT1 HKT1 (HIGH-AFFINITY K+ TRANSPORTER 1); sodium ion transmembrane transporter	0.00017283	-2.22884	-4.68758
Csa1G043020	SGR5, ATIDD15 nucleic acid binding / transcription factor/ zinc ion binding	0.000642955	-2.22678	-4.68089
Csa3G019980	zinc finger (C2H2 type) family protein	0.00123155	-2.2259	-4.67804
Csa3G308190	U-box domain-containing protein	0.000287155	-2.22541	-4.67645
Csa2G005890	PDR4, ATPDR4 PDR4 (PLEIOTROPIC DRUG RESISTANCE 4); ATPase, coupled to transmembrane movement of substances	1.0433e-05	-2.22137	-4.66335
Csa3G889900	unknown protein	1.14632e-05	-2.22108	-4.66242
Csa6G500720	NA	2.86612e-05	-2.22046	-4.66041
Csa7G073750	KRP7, ICN6, ICK5 ICK5; cyclin binding / cyclin-dependent protein kinase inhibitor	0.00051499	-2.21885	-4.65521
Csa3G889130	unknown protein	2.38581e-05	-2.21866	-4.6546
Csa7G414470	short-chain dehydrogenase/reductase (SDR) family protein	0.00333846	-2.21689	-4.64891
Csa6G425160	unknown protein	2.68077e-05	-2.21554	-4.64457
Csa1G641020	choline monooxygenase, putative (CMO-like)	0.00352919	-2.21262	-4.63518
Csa3G118220	NA	0.000598121	-2.21178	-4.63247
Csa4G064690	NCED3, ATNCED3, STO1, SIS7 NCED3 (NINE-CIS-EPOXYCAROTENOID DIOXYGENASE 3); 9-cis-epoxycarotenoid dioxygenase	0.00122159	-2.20932	-4.62459
Csa2G374630	TIP4;1 TIP4;1 (tonoplast intrinsic protein 4;1); water channel	1.58356e-05	-2.20879	-4.62286
Csa3G702070	unknown protein	2.76149e-05	-2.20879	-4.62286
Csa1G005600	aminoacylase, putative / N-acyl-L-amino-acid amidohydrolase, putative	6.2077e-05	-2.2077	-4.61939
Csa6G445780	PAL2, ATPAL2 PAL2; phenylalanine ammonia-lyase	0.00158884	-2.20583	-4.61341
Csa7G002520	isoflavone reductase, putative	1.41911e-05	-2.20406	-4.60774
Csa3G405510	PAT1 PAT1 (phytochrome a signal transduction 1); signal transducer/ transcription factor	0.00016302	-2.20363	-4.60636
Csa3G131980	NA	1.57063e-05	-2.20076	-4.5972
Csa3G126090	LBD18 LBD18 (LOB DOMAIN-CONTAINING PROTEIN 18)	0.000139285	-2.20046	-4.59627
Csa3G854760	GATL2 GATL2 (Galacturonosyltransferase-like 2); polygalacturonate 4-alpha-galacturonosyltransferase/ transferase, transferring glycosyl groups / transferase, transferring hexosyl groups	3.52007e-05	-2.20039	-4.59604
Csa3G733960	tropinone reductase, putative / tropine dehydrogenase, putative	1.93975e-05	-2.19978	-4.5941
Csa1G024860	ATGSTU8 ATGSTU8 (GLUTATHIONE S-TRANSFERASE TAU 8); glutathione transferase	0.000319591	-2.19732	-4.58626
Csa7G433950	PDR12, ATPDR12 PDR12 (PLEIOTROPIC DRUG RESISTANCE 12); ATPase, coupled to transmembrane movement of substances	6.23638e-05	-2.19443	-4.57708
Csa5G505160	disease resistance-responsive family protein / fibroin-related	0.00237197	-2.18461	-4.54603
Csa6G032470	unknown protein	0.00273595	-2.17201	-4.50651
Csa6G421680	GDSL-motif lipase/hydrolase family protein	2.18101e-05	-2.17048	-4.50172
Csa4G000690	NA	0.00170371	-2.14772	-4.43128
Csa4G293860	AtPPa4 AtPPa4 (Arabidopsis thaliana pyrophosphorylase 4); inorganic diphosphatase	2.60319e-05	-2.14765	-4.43105
Csa5G605210	zinc finger (C3HC4-type RING finger) family protein	1.71883e-05	-2.13889	-4.40422
Csa4G296260	unknown protein	0.00143623	-2.13295	-4.38614
Csa4G649640	FDH, KCS10 KCS10 (3-KETOACYL-COA SYNTHASE 10); acyltransferase/ catalytic/ transferase, transferring acyl groups other than amino-acyl groups	0.00041905	-2.12638	-4.3662
Csa2G000070	unknown protein	0.00364711	-2.12012	-4.3473
Csa1G135270	NA	0.000643553	-2.12001	-4.34698
Csa7G047970	NA	0.000262318	-2.11965	-4.34589
Csa1G042620	glycosyl transferase family 28 protein	0.0015903	-2.11584	-4.33442
Csa6G500400	AtRABH1e AtRABH1e (Arabidopsis Rab GTPase homolog H1e); GTP binding	0.000315416	-2.11317	-4.32642
Csa1G039020	SNAP33, ATSNAP33, SNP33, ATSNAP33B SNAP33 (SOLUBLE N-ETHYLMALEIMIDE-SENSITIVE FACTOR ADAPTOR PROTEIN 33); SNAP receptor/ protein binding	5.80045e-05	-2.10808	-4.31117
Csa7G432590	NA	0.00187606	-2.10683	-4.30745
Csa4G377710	FUNCTIONS IN: molecular_function unknown; INVOLVED IN: biological_process unknown; LOCATED IN: endomembrane system, integral to membrane; EXPRESSED IN: 22 plant structures; EXPRESSED DURING: 13 growth stages; CONTAINS InterPro DOMAIN/s: Transmembrane receptor, eukaryota (InterPro:IPR009637); BEST Arabidopsis thaliana protein match is: unknown protein (TAIR:AT1G72480.1); Has 500 Blast hits to 499 …	7.05254e-05	-2.10605	-4.30511
Csa4G010990	GRAM domain-containing protein / ABA-responsive protein-related	3.65585e-05	-2.10455	-4.30062
Csa6G000690	protein kinase family protein	0.000972362	-2.09812	-4.28152
Csa4G047890	unknown protein	0.00102784	-2.09714	-4.2786
Csa1G013190	TT7, CYP75B1, D501 TT7 (TRANSPARENT TESTA 7); flavonoid 3'-monooxygenase/ oxygen binding	2.94013e-05	-2.08921	-4.25514
Csa6G008740	protein kinase-related	0.000418924	-2.08704	-4.24875
Csa3G826690	ATMYB30, MYB30 MYB30 (MYB DOMAIN PROTEIN 30); DNA binding / transcription factor	4.71637e-05	-2.0853	-4.24364
Csa6G423470	copper amine oxidase, putative	3.33658e-05	-2.08135	-4.23204
Csa1G264520	serine-rich protein-related	0.00046868	-2.0799	-4.22778
Csa6G425780	unknown protein	0.000111616	-2.07982	-4.22754
Csa7G429520	HAT14 HAT14 (HOMEOBOX FROM ARABIDOPSIS THALIANA); DNA binding / transcription factor	0.000586321	-2.07911	-4.22546
Csa6G484020	IDL4 IDL4 (INFLORESCENCE DEFICIENT IN ABSCISSION (IDA)-LIKE 4)	4.22507e-05	-2.07824	-4.22293
Csa3G144140	KCS2 KCS2 (3-KETOACYL-COA SYNTHASE 2); fatty acid elongase	4.21664e-05	-2.07793	-4.22201
Csa2G351800	FC1, FC-I, ATFC-I FC1 (ferrochelatase 1); ferrochelatase	0.00011652	-2.06132	-4.17367
Csa3G740080	ADK2 ADK2 (ADENOSINE KINASE 2); adenosine kinase/ copper ion binding / kinase	5.42585e-05	-2.0593	-4.16785
Csa4G642390	NA	0.000731379	-2.05862	-4.16587
Csa4G631570	AtSIP1 AtSIP1 (Arabidopsis thaliana seed imbibition 1); hydrolase, hydrolyzing O-glycosyl compounds	0.000955353	-2.05412	-4.15291
Csa1G604090	cation efflux family protein / metal tolerance protein, putative (MTPc3)	0.000691436	-2.046	-4.1296
Csa4G006140	FAD5, FADB, JB67, ADS3 FAD5 (FATTY ACID DESATURASE 5); 16:0 monogalactosyldiacylglycerol desaturase/ oxidoreductase	0.000130558	-2.03339	-4.09366
Csa2G353460	ACS8 ACS8; 1-aminocyclopropane-1-carboxylate synthase	0.00411944	-2.0246	-4.06879
Csa3G842640	EDA30 EDA30 (embryo sac development arrest 30)	0.000112037	-2.02409	-4.06736
Csa5G154910	C2 domain-containing protein	7.33281e-05	-2.02295	-4.06413
Csa5G150470	unknown protein	0.000611515	-2.01658	-4.04622
Csa5G162590	phosphoinositide binding	0.000546092	-2.01457	-4.04059
Csa3G178500	CUT1, POP1, CER6, G2, KCS6 KCS6 (3-KETOACYL-COA SYNTHASE 6); catalytic/ transferase, transferring acyl groups other than amino-acyl groups	8.29792e-05	-2.0083	-4.02307
Csa6G434400	CER5, D3, ABCG12, WBC12, ATWBC12 CER5 (ECERIFERUM 5); ATPase, coupled to transmembrane movement of substances	0.000194967	-2.0052	-4.01445
Csa2G247580	hydrolase, alpha/beta fold family protein	0.000302914	-2.00437	-4.01212
Csa1G045990	PUB18, ATPUB18 PUB18 (PLANT U-BOX 18); ubiquitin-protein ligase	0.00283719	-2.00274	-4.00761
Csa4G651760	peroxidase, putative	0.000113554	-2.00104	-4.00289
Csa2G263880	NA	0.000504517	-2.00035	-4.00098
Csa1G575100	anac075 anac075 (Arabidopsis NAC domain containing protein 75); transcription factor	0.000153284	-2.00014	-4.00038
Csa3G073920	glycosyl hydrolase family 17 protein	5.14379e-05	-1.99959	-3.99886
Csa2G382650	WRKY40, ATWRKY40 WRKY40; transcription factor	0.00145662	-1.99553	-3.98764
Csa5G505820	nodulin MtN21 family protein	0.00134265	-1.99553	-3.98764
Csa7G235250	amine oxidase/ copper ion binding / quinone binding	8.12911e-05	-1.99063	-3.97412
Csa2G373430	ATNADP-ME3 ATNADP-ME3 (NADP-malic enzyme 3); malate dehydrogenase (oxaloacetate-decarboxylating) (NADP+)/ malic enzyme/ oxidoreductase, acting on NADH or NADPH, NAD or NADP as acceptor	8.34062e-05	-1.98792	-3.96666
Csa3G153730	C2 domain-containing protein	0.000154971	-1.98515	-3.95904
Csa7G026760	NA	0.00455284	-1.98462	-3.95758
Csa5G148510	hydrolase, alpha/beta fold family protein	0.000848649	-1.98428	-3.95666
Csa5G609790	thioesterase family protein	0.000719041	-1.98358	-3.95473
Csa2G381830	unknown protein	0.000971233	-1.98196	-3.95028
Csa6G178950	PDF1 PDF1 (PROTODERMAL FACTOR 1)	8.04207e-05	-1.97906	-3.94237
Csa2G270840	LOCATED IN: chloroplast; EXPRESSED IN: 21 plant structures; EXPRESSED DURING: 13 growth stages; CONTAINS InterPro DOMAIN/s: Phospholipase-like, arabidopsis (InterPro:IPR007942); BEST Arabidopsis thaliana protein match is: unknown protein (TAIR:AT2G20950.1); Has 2527 Blast hits to 1973 proteins in 273 species: Archae - 3; Bacteria - 103; Metazoa - 1039; Fungi - 619; Plants - 503; Viruses - 44; Oth…	0.00108505	-1.9727	-3.92503
Csa5G153010	CYP86A7 CYP86A7; fatty acid (omega-1)-hydroxylase/ oxygen binding	0.000103146	-1.97053	-3.91913
Csa3G912950	ATBI-1, BI-1, ATBI1 ATBI1 (BAX INHIBITOR 1)	8.02499e-05	-1.97051	-3.91907
Csa2G173020	NA	0.000354694	-1.96993	-3.9175
Csa3G017000	unknown protein	0.000124626	-1.96805	-3.91239
Csa6G511620	SCL13 SCL13 (Scarecrow-like 13); transcription factor	0.00112492	-1.96616	-3.90726
Csa4G000820	NA	0.000580683	-1.9597	-3.8898
Csa4G016460	disease resistance protein (NBS-LRR class), putative	0.00118075	-1.95841	-3.88634
Csa3G374190	RIC7 RIC7 (ROP-INTERACTIVE CRIB MOTIF-CONTAINING PROTEIN 7); protein binding	0.000507862	-1.95519	-3.87766
Csa3G777550	unknown protein	0.000120264	-1.95473	-3.87643
Csa3G183330	EMB3009 EMB3009 (embryo defective 3009); transferase/ transferase, transferring acyl groups other than amino-acyl groups	0.00157392	-1.95457	-3.87601
Csa2G010280	protein kinase family protein	0.00177464	-1.94945	-3.86228
Csa3G016920	haloacid dehalogenase-like hydrolase family protein	0.00242736	-1.94902	-3.86111
Csa6G014510	NA	9.02423e-05	-1.94884	-3.86065
Csa2G238760	zinc finger (C3HC4-type RING finger) family protein	0.00327925	-1.94836	-3.85935
Csa4G001900	epoxide hydrolase, putative	0.000617447	-1.94378	-3.84713
Csa5G585950	MDR4, PGP4, ABCB4, ATPGP4 ABCB4 (ATP BINDING CASSETTE SUBFAMILY B4); ATPase, coupled to transmembrane movement of substances / xenobiotic-transporting ATPase	0.000473592	-1.93966	-3.83615
Csa5G181480	glycosyl hydrolase family 17 protein / beta-1,3-glucanase, putative	0.000608904	-1.93823	-3.83235
Csa3G848210	GLYR2, GR2 GLYR2 (GLYOXYLATE REDUCTASE 2); glyoxylate reductase (NADP)/ phosphogluconate dehydrogenase (decarboxylating)	9.39832e-05	-1.93625	-3.82709
Csa7G433150	lactoylglutathione lyase family protein / glyoxalase I family protein	0.00280964	-1.93555	-3.82523
Csa4G645820	HAT22 HAT22; transcription factor	0.00393444	-1.93233	-3.81672
Csa2G011420	ATAUX2-11, IAA4 ATAUX2-11 (AUXIN INDUCIBLE 2-11); DNA binding / transcription factor	0.000182804	-1.93153	-3.81458
Csa6G526410	QRT3 QRT3 (QUARTET 3); polygalacturonase	0.000144095	-1.92601	-3.80002
Csa6G526250	LSH3 LSH3 (LIGHT SENSITIVE HYPOCOTYLS 3)	0.00202119	-1.92407	-3.79491
Csa4G082380	curculin-like (mannose-binding) lectin family protein	0.000253163	-1.92405	-3.79486
Csa3G019920	NA	0.00158336	-1.92356	-3.79357
Csa7G043570	sks5 sks5 (SKU5 Similar 5); copper ion binding / oxidoreductase	0.00011731	-1.92161	-3.78845
Csa2G364580	SRS5 SRS5 (SHI-RELATED SEQUENCE 5)	0.000188091	-1.92008	-3.78445
Csa3G095020	ATPLT5 ATPLT5 (POLYOL TRANSPORTER 5); D-ribose transmembrane transporter/ D-xylose transmembrane transporter/ carbohydrate transmembrane transporter/ galactose transmembrane transporter/ glucose transmembrane transporter/ glycerol transmembrane transporter/ mann chr3:6489000-6491209 REVERSE	0.000244612	-1.91724	-3.77699
Csa2G354860	ARA12 ARA12; serine-type endopeptidase	0.000792659	-1.91693	-3.7762
Csa6G490090	ATMES1, MES1 MES1 (METHYL ESTERASE 1); hydrolase, acting on ester bonds / methyl indole-3-acetate esterase/ methyl jasmonate esterase/ methyl salicylate esterase	0.00146025	-1.91402	-3.76858
Csa3G895850	methyltransferase-related	0.0013622	-1.91324	-3.76654
Csa7G009730	PRP4, ATPRP4 PRP4 (PROLINE-RICH PROTEIN 4)	0.000888089	-1.90947	-3.75672
Csa6G040540	FLS FLS (FLAVONOL SYNTHASE); flavonol synthase	0.000152245	-1.90763	-3.75193
Csa6G430740	unknown protein	0.000348004	-1.90625	-3.74833
Csa5G643370	unknown protein	0.000274859	-1.90318	-3.74037
Csa1G181260	unknown protein	0.000475473	-1.9023	-3.73809
Csa5G546590	PDLP6 PDLP6 (PLASMODESMATA-LOCATED PROTEIN 6)	0.000221268	-1.89853	-3.72834
Csa4G082370	curculin-like (mannose-binding) lectin family protein	0.000317768	-1.89764	-3.72602
Csa6G182110	protein kinase family protein	0.000439475	-1.89551	-3.72053
Csa5G600380	protein kinase family protein	0.000699921	-1.87771	-3.67492
Csa6G492310	GH3.1 GH3.1	0.0029482	-1.8771	-3.67335
Csa2G361830	NA	0.00318232	-1.8771	-3.67335
Csa4G620640	leucine-rich repeat family protein	0.000822374	-1.87438	-3.66644
Csa4G643610	SCPL7 SCPL7 (SERINE CARBOXYPEPTIDASE-LIKE 7); serine-type carboxypeptidase	0.000739155	-1.87247	-3.66158
Csa7G051320	condensation domain-containing protein	0.000256961	-1.87124	-3.65847
Csa6G091930	JAZ10, TIFY9, JAS1 JAZ10 (JASMONATE-ZIM-DOMAIN PROTEIN 10)	0.00178451	-1.86844	-3.65139
Csa2G359910	NA	0.00032646	-1.86754	-3.64909
Csa6G490950	MAPKKK19 MAPKKK19; ATP binding / kinase/ protein kinase/ protein serine/threonine kinase	0.00244891	-1.86509	-3.6429
Csa5G471600	LOCATED IN: integral to membrane; EXPRESSED IN: 21 plant structures; EXPRESSED DURING: 12 growth stages; CONTAINS InterPro DOMAIN/s: SPX, N-terminal (InterPro:IPR004331), EXS, C-terminal (InterPro:IPR004342); BEST Arabidopsis thaliana protein match is: unknown protein (TAIR:AT2G03240.1); Has 732 Blast hits to 696 proteins in 144 species: Archae - 0; Bacteria - 0; Metazoa - 238; Fungi - 246; Plant…	0.00029353	-1.86464	-3.64178
Csa6G423360	PDF1 PDF1 (PROTODERMAL FACTOR 1)	0.000235915	-1.86115	-3.63298
Csa4G665120	unknown protein	0.00276068	-1.85235	-3.61088
Csa3G124800	FUNCTIONS IN: molecular_function unknown; INVOLVED IN: biological_process unknown; LOCATED IN: cellular_component unknown; EXPRESSED IN: leaf whorl, petal, male gametophyte, flower, pollen tube; EXPRESSED DURING: L mature pollen stage, 4 anthesis, petal differentiation and expansion stage; CONTAINS InterPro DOMAIN/s: UAA transporter (InterPro:IPR013657); BEST Arabidopsis thaliana protein match is…	0.00103414	-1.85225	-3.61063
Csa7G405950	unknown protein	0.00337304	-1.84994	-3.60484
Csa3G127760	CER1 CER1 (ECERIFERUM 1); octadecanal decarbonylase	0.000233478	-1.84934	-3.60336
Csa5G647320	AtCXE18 AtCXE18 (Arabidopsis thaliana carboxyesterase 18); carboxylesterase	0.000190077	-1.84754	-3.59887
Csa3G901190	zinc finger (C3HC4-type RING finger) family protein	0.00345355	-1.84355	-3.58891
Csa1G006300	ARR5, ATRR2, IBC6 ARR5 (ARABIDOPSIS RESPONSE REGULATOR 5); transcription regulator/ two-component response regulator	0.00351774	-1.84052	-3.58138
Csa6G500520	lipid-associated family protein	0.000256968	-1.84049	-3.58132
Csa3G892170	CER2, VC2, VC-2 CER2 (ECERIFERUM 2); transferase/ transferase, transferring acyl groups other than amino-acyl groups	0.000842493	-1.84033	-3.58093
Csa7G075590	AOS, CYP74A, DDE2 AOS (ALLENE OXIDE SYNTHASE); allene oxide synthase/ hydro-lyase/ oxygen binding	0.000428472	-1.84006	-3.58025
Csa7G038700	NA	0.00129782	-1.83999	-3.58007
Csa7G449420	lipoxygenase, putative	0.000310149	-1.83807	-3.57532
Csa1G501840	KCS12 KCS12 (3-KETOACYL-COA SYNTHASE 12); acyltransferase/ catalytic/ transferase, transferring acyl groups other than amino-acyl groups	0.000312744	-1.83454	-3.56658
Csa6G514850	CYP77B1 CYP77B1; electron carrier/ heme binding / iron ion binding / monooxygenase/ oxygen binding	0.00319044	-1.8339	-3.565
CsaUNG028560	protease inhibitor/seed storage/lipid transfer protein (LTP) family protein	0.000273431	-1.82999	-3.55535
Csa4G608130	aspartyl protease family protein	0.00413668	-1.82949	-3.55412
Csa4G333620	lipid transfer protein, putative	0.000357316	-1.82605	-3.54565
Csa7G051300	condensation domain-containing protein	0.000313042	-1.82552	-3.54435
Csa2G361730	NA	0.00089429	-1.82228	-3.53639
Csa1G165730	unknown protein	0.000599139	-1.81876	-3.52779
Csa1G660200	BG3 BG3 (BETA-1,3-GLUCANASE 3); cellulase/ hydrolase, hydrolyzing O-glycosyl compounds	0.00155094	-1.8152	-3.51907
Csa5G590000	leucine-rich repeat family protein	0.000796525	-1.81359	-3.51515
Csa3G604620	SPDS3, SPMS, ATSPDS3 SPDS3 (SPERMIDINE SYNTHASE 3); spermidine synthase/ spermine synthase	0.000894219	-1.81198	-3.51123
Csa2G013290	ACP4 ACP4 (acyl carrier protein 4); acyl carrier	0.00100635	-1.81099	-3.50882
Csa6G497350	ELI3-1, ELI3, ATCAD7, CAD7 ELI3-1 (ELICITOR-ACTIVATED GENE 3-1); binding / catalytic/ oxidoreductase/ zinc ion binding	0.000285373	-1.81085	-3.50849
Csa7G024120	GAUT3 GAUT3 (Galacturonosyltransferase 3); polygalacturonate 4-alpha-galacturonosyltransferase/ transferase, transferring glycosyl groups	0.000640001	-1.8106	-3.50789
Csa5G605220	NA	0.00185248	-1.80757	-3.50051
Csa1G044820	WBC11, ABCG11, DSO, COF1, ATWBC11 WBC11 (WHITE-BROWN COMPLEX HOMOLOG PROTEIN 11); ATPase, coupled to transmembrane movement of substances / fatty acid transporter	0.000266824	-1.80738	-3.50006
Csa4G646340	HSP17.6II HSP17.6II (17.6 KDA CLASS II HEAT SHOCK PROTEIN)	0.000942876	-1.80542	-3.4953
Csa6G502640	SEC14 cytosolic factor family protein / phosphoglyceride transfer family protein	0.00317812	-1.79687	-3.47466
Csa5G495950	elongation factor 1-alpha / EF-1-alpha	0.00425186	-1.79587	-3.47225
Csa4G064040	protein kinase family protein	0.0011267	-1.79576	-3.47199
Csa6G526440	NA	0.000939759	-1.79496	-3.47006
Csa3G133880	ATGSTU23 ATGSTU23 (GLUTATHIONE S-TRANSFERASE TAU 23); glutathione transferase	0.00355617	-1.79403	-3.46782
Csa2G021690	PNC1 PNC1 (PEROXISOMAL ADENINE NUCLEOTIDE CARRIER 1); ADP transmembrane transporter/ ATP transmembrane transporter/ binding	0.000539003	-1.79126	-3.46117
Csa3G166350	NA	0.000332244	-1.78908	-3.45595
Csa1G025020	calcium-binding protein, putative	0.000304135	-1.78905	-3.45588
Csa3G135720	2-oxoglutarate-dependent dioxygenase, putative	0.00407253	-1.78744	-3.45201
Csa7G336450	NA	0.000705437	-1.78459	-3.44522
Csa3G182110	FUNCTIONS IN: molecular_function unknown; INVOLVED IN: biological_process unknown; LOCATED IN: cellular_component unknown; EXPRESSED IN: 23 plant structures; EXPRESSED DURING: 13 growth stages; CONTAINS InterPro DOMAIN/s: Lipopolysaccharide-modifying protein (InterPro:IPR006598), Protein of unknown function DUF821, CAP10-like (InterPro:IPR008539); BEST Arabidopsis thaliana protein match is: unkno…	0.000490744	-1.78202	-3.43906
Csa6G518030	NA	0.00242014	-1.7786	-3.43092
Csa4G004950	embryo-specific protein-related	0.000395403	-1.77723	-3.42768
Csa6G398200	unknown protein	0.00244769	-1.77369	-3.41926
Csa1G050100	GDSL-motif lipase/hydrolase family protein	0.00207084	-1.7725	-3.41645
Csa2G030090	SRC2, (AT)SRC2 SRC2 (SOYBEAN GENE REGULATED BY COLD-2); protein binding	0.000768413	-1.77189	-3.41501
Csa4G334730	leucine-rich repeat transmembrane protein kinase, putative	0.000348229	-1.77066	-3.41211
Csa4G043870	ALDH3F1 ALDH3F1 (Aldehyde Dehydrogenase 3F1); 3-chloroallyl aldehyde dehydrogenase/ aldehyde dehydrogenase (NAD)	0.000963806	-1.76545	-3.39981
Csa7G069710	XF1, SQE1 XF1; squalene monooxygenase	0.000381425	-1.76473	-3.3981
Csa5G310810	ACA4 ACA4 (AUTO-INHIBITED CA(2+)-ATPASE, ISOFORM 4); calcium-transporting ATPase/ calmodulin binding	0.00155374	-1.76462	-3.39784
Csa1G340430	SHN1, WIN1 SHN1 (SHINE 1); DNA binding / sequence-specific DNA binding / transcription factor	0.00301808	-1.76344	-3.39507
Csa3G166360	pectinesterase family protein	0.000395521	-1.76302	-3.39408
Csa2G033950	AVP1, ATAVP3, AVP-3 AVP1; ATPase/ hydrogen-translocating pyrophosphatase	0.00265797	-1.75993	-3.38682
Csa1G614650	lipase class 3 family protein	0.000499771	-1.75037	-3.36444
Csa3G002630	ASK2, SKP1B ASK2 (ARABIDOPSIS SKP1-LIKE 2); protein binding / ubiquitin-protein ligase	0.00339626	-1.75034	-3.36439
Csa3G354520	SPCH SPCH (SPEECHLESS); DNA binding / transcription factor	0.00254609	-1.74475	-3.35137
Csa1G264010	unknown protein	0.00250768	-1.74455	-3.35089
Csa1G537370	ATBAG3 ATBAG3 (ARABIDOPSIS THALIANA BCL-2-ASSOCIATED ATHANOGENE 3); protein binding	0.00454523	-1.74435	-3.35043
Csa2G047790	transcription factor	0.00167793	-1.7429	-3.34707
Csa3G175690	ATTPPA ATTPPA; trehalose-phosphatase	0.000502747	-1.7414	-3.3436
Csa4G007640	SEC14 cytosolic factor, putative / phosphoglyceride transfer protein, putative	0.000658389	-1.74123	-3.3432
Csa4G218340	NA	0.00337899	-1.73992	-3.34017
Csa7G450720	unknown protein	0.00109563	-1.73883	-3.33765
Csa2G296100	GLIP1 GLIP1 (GDSL LIPASE1); carboxylesterase/ lipase	0.000592557	-1.73726	-3.33402
Csa6G190450	PLL5 PLL5; catalytic/ protein serine/threonine phosphatase	0.000588641	-1.73226	-3.32247
Csa1G005770	unknown protein	0.00302269	-1.73174	-3.32128
Csa2G351020	PUB45, ATPUB45 PUB45 (PLANT U-BOX 45); ubiquitin-protein ligase	0.00189457	-1.72234	-3.29971
Csa6G511630	NA	0.00304156	-1.71859	-3.29115
Csa3G881650	unknown protein	0.000653286	-1.71772	-3.28915
Csa4G361820	ATAF1, ANAC002 ATAF1; transcription activator/ transcription factor	0.00291742	-1.71581	-3.2848
Csa6G525500	esterase/lipase/thioesterase family protein	0.000706511	-1.71159	-3.27521
Csa2G354640	FRO1 FRO1 (FROSTBITE1); NADH dehydrogenase (ubiquinone)	0.0038915	-1.70834	-3.26784
Csa5G606290	FUNCTIONS IN: molecular_function unknown; INVOLVED IN: biological_process unknown; LOCATED IN: plasma membrane; EXPRESSED IN: 24 plant structures; EXPRESSED DURING: 15 growth stages; CONTAINS InterPro DOMAIN/s: Lg106-like (InterPro:IPR012482); BEST Arabidopsis thaliana protein match is: unknown protein (TAIR:AT1G69510.3); Has 93 Blast hits to 93 proteins in 12 species: Archae - 0; Bacteria - 0; M…	0.000643367	-1.70636	-3.26336
Csa7G373520	leucine-rich repeat family protein / protein kinase family protein	0.00266453	-1.70006	-3.24914
Csa1G587990	BGAL1 BGAL1 (Beta galactosidase 1); beta-galactosidase/ catalytic/ cation binding / heme binding / peroxidase/ sugar binding	0.000596104	-1.69911	-3.24701
Csa4G639870	ATTLL1, TLL1 TLL1 (TRIACYLGLYCEROL LIPASE-LIKE 1); triacylglycerol lipase	0.000648513	-1.69865	-3.24598
Csa1G595810	VPS2.1 VPS2.1	0.000967562	-1.69593	-3.23986
Csa1G434160	unknown protein	0.000873777	-1.69102	-3.22885
Csa3G133170	ATPAP23, PAP23 PAP23 (PURPLE ACID PHOSPHATASE 23); acid phosphatase/ protein serine/threonine phosphatase	0.000815607	-1.68836	-3.22291
Csa6G499000	SVP, AGL22 SVP (SHORT VEGETATIVE PHASE); transcription factor/ translation repressor, nucleic acid binding	0.00152093	-1.6881	-3.22232
Csa2G292840	PLP2, PLA IIA, PLA2A PLA2A (PHOSPHOLIPASE A 2A); lipase/ nutrient reservoir	0.00301845	-1.68715	-3.2202
Csa2G360840	GATL2 GATL2 (Galacturonosyltransferase-like 2); polygalacturonate 4-alpha-galacturonosyltransferase/ transferase, transferring glycosyl groups / transferase, transferring hexosyl groups	0.00435194	-1.68646	-3.21867
Csa7G405820	pectinesterase family protein	0.00377217	-1.68011	-3.20453
Csa6G520420	GDSL-motif lipase/hydrolase family protein	0.000820685	-1.6797	-3.20362
Csa4G001820	ATMHX, MHX1, ATMHX1 ATMHX (ARABIDOPSIS THALIANA MAGNESIUM/PROTON EXCHANGER); calcium:sodium antiporter/ cation:cation antiporter	0.00322647	-1.67433	-3.1917
Csa1G025130	aldose 1-epimerase family protein	0.00155165	-1.67355	-3.18998
Csa1G002110	CML38 calcium-binding EF hand family protein	0.000987903	-1.67148	-3.18541
Csa3G808360	FAD2 FAD2 (FATTY ACID DESATURASE 2); delta12-fatty acid dehydrogenase/ omega-6 fatty acid desaturase	0.00126399	-1.67146	-3.18537
Csa1G043200	trypsin and protease inhibitor family protein / Kunitz family protein	0.000950618	-1.66999	-3.18212
Csa1G479630	ATMPK3, MPK3 ATMPK3 (ARABIDOPSIS THALIANA MITOGEN-ACTIVATED PROTEIN KINASE 3); MAP kinase/ kinase/ protein binding / protein kinase	0.000866998	-1.65976	-3.15964
Csa5G505170	TT5, A11, CFI TT5 (TRANSPARENT TESTA 5); chalcone isomerase	0.00143115	-1.65926	-3.15855
Csa6G526490	UDP-N-acetylglucosamine pyrophosphorylase-related	0.000770616	-1.65654	-3.1526
Csa6G149400	serine carboxypeptidase S28 family protein	0.00317352	-1.65587	-3.15113
Csa5G609670	zinc finger (B-box type) family protein	0.00112672	-1.65587	-3.15113
Csa2G174140	zinc finger (C3HC4-type RING finger) family protein / ankyrin repeat family protein	0.00161935	-1.65514	-3.14955
Csa1G033200	MYB94, ATMYBCP70, ATMYB94 ATMYB94 (MYB DOMAIN PROTEIN 94); DNA binding / transcription factor	0.00170499	-1.65354	-3.14605
Csa6G514290	unknown protein	0.00274516	-1.65055	-3.13953
Csa1G294020	FLP1, YRE, CER3, WAX2 CER3 (ECERIFERUM 3); binding / catalytic/ iron ion binding / oxidoreductase	0.00110814	-1.64353	-3.1243
Csa4G028450	ACX2, ATACX2 ACX2 (ACYL-COA OXIDASE 2); acyl-CoA oxidase	0.00196202	-1.63826	-3.1129
Csa3G778240	ILR1 ILR1 (IAA-LEUCINE RESISTANT 1); IAA-Leu conjugate hydrolase/ IAA-Phe conjugate hydrolase/ metallopeptidase	0.00227287	-1.63799	-3.11233
Csa3G011860	CYP88A3, ATKAO1, KAO1 CYP88A3 (CYTOCHROME P450 88 A3); ent-kaurenoate oxidase/ oxygen binding	0.00423121	-1.63717	-3.11055
Csa6G014570	unknown protein	0.00460406	-1.63287	-3.10128
Csa3G774730	PDR11, ATPDR11 PDR11 (PLEIOTROPIC DRUG RESISTANCE 11); ATPase, coupled to transmembrane movement of substances	0.00227255	-1.63191	-3.09923
Csa4G046810	MUR1, MUR_1, GMD2 MUR1 (MURUS 1); GDP-mannose 4,6-dehydratase	0.00131577	-1.63135	-3.09803
Csa2G010250	FUNCTIONS IN: molecular_function unknown; INVOLVED IN: biological_process unknown; LOCATED IN: cellular_component unknown; EXPRESSED IN: 24 plant structures; EXPRESSED DURING: 15 growth stages; CONTAINS InterPro DOMAIN/s: Targeting for Xklp2 (InterPro:IPR009675); BEST Arabidopsis thaliana protein match is: WDL1 (TAIR:AT3G04630.3); Has 393 Blast hits to 375 proteins in 76 species: Archae - 0; Bact…	0.000885549	-1.63102	-3.09732
Csa6G445770	pal1, ATPAL1 pal1 (Phe ammonia lyase 1); phenylalanine ammonia-lyase	0.00458882	-1.62613	-3.08683
Csa6G425860	ATNEK6, NEK6, IBO1 NEK6 ("NIMA (NEVER IN MITOSIS, GENE A)-RELATED 6"); ATP binding / kinase/ protein kinase/ protein serine/threonine kinase cD	0.00121973	-1.62586	-3.08626
Csa3G172920	ROF2, ATFKBP65 peptidyl-prolyl cis-trans isomerase, putative / FK506-binding protein, putative	0.00289807	-1.62519	-3.08483
Csa3G178520	ATSBT1.3, SBT1.3 ATSBT1.3 (ARABIDOPSIS THALIANA SUBTILASE 1.3); identical protein binding / serine-type endopeptidase	0.000889772	-1.62436	-3.08306
Csa2G351810	unknown protein	0.0024608	-1.61898	-3.07159
Csa5G585990	NTMC2TYPE5.2, NTMC2T5.2 NTMC2T5.2	0.00118842	-1.6141	-3.06121
Csa4G280560	lipid binding	0.0015084	-1.61407	-3.06113
Csa2G346080	family II extracellular lipase 3 (EXL3)	0.000965783	-1.61137	-3.05541
Csa6G476050	dehydration-responsive protein-related	0.00100416	-1.60919	-3.05081
Csa4G056610	NA	0.000958486	-1.60886	-3.05011
Csa5G571520	heavy-metal-associated domain-containing protein	0.000941423	-1.60501	-3.04198
Csa3G154300	ATXT2, XXT2, XT2 XT2 (UDP-XYLOSYLTRANSFERASE 2); UDP-xylosyltransferase/ transferase/ transferase, transferring glycosyl groups / xyloglucan 6-xylosyltransferase	0.00114617	-1.59815	-3.02755
Csa3G636940	ERD3 ERD3 (early-responsive to dehydration 3)	0.00201136	-1.59676	-3.02464
Csa6G446380	OTU-like cysteine protease family protein	0.0027084	-1.59654	-3.02417
Csa6G513670	APR1, APR, PRH19, ATAPR1 APR1 (APS REDUCTASE 1); adenylyl-sulfate reductase	0.00230873	-1.59441	-3.01971
Csa7G044190	MATE efflux family protein	0.00127553	-1.59327	-3.01732
Csa1G014500	ATPK3 ATPK3; ATP binding / kinase/ protein kinase/ protein serine/threonine kinase	0.00125625	-1.59165	-3.01394
Csa1G002940	octicosapeptide/Phox/Bem1p (PB1) domain-containing protein	0.00451588	-1.59028	-3.01108
Csa3G624020	pectate lyase family protein	0.00298236	-1.58878	-3.00794
Csa6G324880	unknown protein	0.00380066	-1.58831	-3.00698
Csa5G591720	HSP21 HSP21 (HEAT SHOCK PROTEIN 21)	0.00139662	-1.58681	-3.00384
Csa4G268000	pyruvate kinase, putative	0.00115944	-1.58651	-3.00322
Csa4G003680	FUNCTIONS IN: molecular_function unknown; LOCATED IN: endoplasmic reticulum; EXPRESSED IN: 10 plant structures; EXPRESSED DURING: 6 growth stages; CONTAINS InterPro DOMAIN/s: Six-bladed beta-propeller, TolB-like (InterPro:IPR011042); BEST Arabidopsis thaliana protein match is: unknown protein (TAIR:AT2G47370.1); Has 78 Blast hits to 78 proteins in 24 species: Archae - 0; Bacteria - 32; Metazoa - …	0.00140929	-1.58624	-3.00266
Csa3G778290	short-chain dehydrogenase/reductase (SDR) family protein	0.00297592	-1.58457	-2.99918
Csa5G156140	NRS/ER, UER1 NRS/ER (NUCLEOTIDE-RHAMNOSE SYNTHASE/EPIMERASE-REDUCTASE); UDP-4-keto-6-deoxy-glucose-3,5-epimerase/ UDP-4-keto-rhamnose-4-keto-reductase/ dTDP-4-dehydrorhamnose 3,5-epimerase/ dTDP-4-dehydrorhamnose reductase	0.00163261	-1.58284	-2.9956
Csa7G447940	SRF7 SRF7 (STRUBBELIG-RECEPTOR FAMILY 7); ATP binding / protein binding / protein kinase/ protein serine/threonine kinase/ protein tyrosine kinase	0.00212642	-1.58201	-2.99387
Csa4G025140	GDH2 GDH2 (GLUTAMATE DEHYDROGENASE 2); ATP binding / glutamate dehydrogenase [NAD(P)+]/ glutamate dehydrogenase/ oxidoreductase	0.00423692	-1.57898	-2.98759
Csa5G606850	18S pre-ribosomal assembly protein gar2-related	0.00396299	-1.57707	-2.98363
Csa3G812100	LPAT2 LPAT2; 1-acylglycerol-3-phosphate O-acyltransferase	0.00135259	-1.57412	-2.97753
Csa6G096440	NGA1 NGA1 (NGATHA1); transcription factor	0.00407607	-1.5713	-2.97173
Csa3G859650	DC1 domain-containing protein	0.00433556	-1.56567	-2.96016
Csa1G467090	GDSL-motif lipase/hydrolase family protein	0.00173342	-1.56455	-2.95785
Csa3G689790	unknown protein	0.00201718	-1.56018	-2.94891
Csa2G432780	G-TMT, TMT1, VTE4 G-TMT (GAMMA-TOCOPHEROL METHYLTRANSFERASE); tocopherol O-methyltransferase	0.00266018	-1.55736	-2.94314
Csa4G052730	FUNCTIONS IN: molecular_function unknown; EXPRESSED IN: 22 plant structures; EXPRESSED DURING: 13 growth stages; CONTAINS InterPro DOMAIN/s: Development and cell death domain (InterPro:IPR013989), Kelch related (InterPro:IPR013089); BEST Arabidopsis thaliana protein match is: unknown protein (TAIR:AT3G27090.1); Has 5084 Blast hits to 2870 proteins in 85 species: Archae - 0; Bacteria - 24; Metazoa…	0.00142339	-1.5544	-2.93711
Csa1G527920	zinc finger (C3HC4-type RING finger) family protein	0.00319843	-1.54645	-2.92098
Csa7G074310	CRK CRK (CDPK-related kinase); ATP binding / calcium ion binding / calcium-dependent protein serine/threonine phosphatase/ kinase/ protein kinase/ protein serine/threonine kinase	0.00242487	-1.53938	-2.9067
Csa4G658620	patched family protein	0.00286357	-1.5379	-2.90372
Csa5G604060	CW14 CW14	0.00159368	-1.53462	-2.89713
Csa3G047890	SEC14 cytosolic factor (SEC14) / phosphoglyceride transfer protein	0.00209139	-1.53231	-2.89249
Csa5G154230	AMP-dependent synthetase and ligase family protein	0.00414947	-1.5292	-2.88626
Csa2G073000	HEXO3, ATHEX1 HEXO3 (BETA-HEXOSAMINIDASE 3); beta-N-acetylhexosaminidase/ hexosaminidase	0.00399241	-1.52764	-2.88314
Csa4G642520	ACA1, PEA1 ACA1 (AUTO-INHIBITED CA2+-ATPASE 1); calcium channel/ calcium-transporting ATPase/ calmodulin binding	0.00331188	-1.52269	-2.87327
Csa3G872140	HXK3 HXK3 (HEXOKINASE 3); ATP binding / fructokinase/ glucokinase/ hexokinase	0.00351249	-1.51949	-2.86689
Csa5G148720	UGE5 UGE5 (UDP-D-glucose/UDP-D-galactose 4-epimerase 5); UDP-glucose 4-epimerase/ protein dimerization	0.00224985	-1.51896	-2.86584
Csa4G000810	NA	0.00416931	-1.51337	-2.85476
Csa3G115610	cytochrome c oxidase-related	0.00202786	-1.50793	-2.84402
Csa3G611330	KAM1, MUR3 MUR3 (MURUS 3); catalytic/ transferase, transferring glycosyl groups	0.00255521	-1.50701	-2.8422
Csa5G643360	unknown protein	0.00200992	-1.50574	-2.8397
Csa7G209580	eukaryotic translation initiation factor SUI1, putative	0.00210408	-1.50448	-2.83722
Csa1G470280	AtRLP51 AtRLP51 (Receptor Like Protein 51); protein binding	0.00247027	-1.5021	-2.83255
Csa3G181440	EMS1, EXS EMS1 (EXCESS MICROSPOROCYTES1); kinase/ transmembrane receptor protein kinase	0.00206604	-1.50177	-2.8319
Csa7G058650	AtUGT85A7 AtUGT85A7 (UDP-glucosyl transferase 85A7); UDP-glycosyltransferase/ glucuronosyltransferase/ transferase, transferring glycosyl groups	0.00437121	-1.50135	-2.83108
Csa7G046710	NDB1 NDB1 (NAD(P)H dehydrogenase B1); NADH dehydrogenase/ disulfide oxidoreductase	0.00373925	-1.49853	-2.82555
Csa3G625650	ATVAMP725, VAMP725 ATVAMP725	0.0028288	-1.49827	-2.82504
Csa1G532210	FAD3 FAD3 (FATTY ACID DESATURASE 3); omega-3 fatty acid desaturase	0.00260487	-1.49361	-2.81592
Csa3G842030	ATCIMS, ATMETS, ATMS1 ATMS1; 5-methyltetrahydropteroyltriglutamate-homocysteine S-methyltransferase/ copper ion binding / methionine synthase	0.00230887	-1.48847	-2.80592
Csa3G002800	F3H, TT6, F3'H F3H (FLAVANONE 3-HYDROXYLASE); naringenin 3-dioxygenase	0.00248336	-1.48556	-2.80025
Csa6G504650	STY1, SRS1 STY1 (STYLISH 1); protein heterodimerization/ transcription factor	0.00335563	-1.48338	-2.79603
Csa3G011620	ATMYC2, RD22BP1, JAI1, JIN1, MYC2, ZBF1 MYC2; DNA binding / transcription activator/ transcription factor	0.00284525	-1.48165	-2.79268
Csa5G608240	leucine-rich repeat family protein	0.00453848	-1.47965	-2.7888
Csa7G395820	ATGSTF8, ATGSTF5, GST6, GSTF8 ATGSTF8 (ARABIDOPSIS THALIANA GLUTATHIONE S-TRANSFERASE PHI 8); glutathione binding / glutathione transferase	0.00319364	-1.47845	-2.78649
Csa2G080160	GDSL-motif lipase/hydrolase family protein	0.0027775	-1.47715	-2.78399
Csa3G307690	UTP--glucose-1-phosphate uridylyltransferase, putative / UDP-glucose pyrophosphorylase, putative / UGPase, putative	0.00236186	-1.47683	-2.78336
Csa5G589340	LTPG1 LTPG1 (GLYCOSYLPHOSPHATIDYLINOSITOL-ANCHORED LIPID PROTEIN TRANSFER 1)	0.00399854	-1.47116	-2.77244
Csa2G348840	protein binding / zinc ion binding	0.00310255	-1.46912	-2.76853
Csa2G200440	ATAUX2-11, IAA4 ATAUX2-11 (AUXIN INDUCIBLE 2-11); DNA binding / transcription factor	0.00394533	-1.46862	-2.76756
Csa6G358710	NA	0.00334448	-1.46772	-2.76584
Csa4G645250	ATCSLC12, CSLC12 ATCSLC12 (CELLULOSE-SYNTHASE LIKE C12); cellulose synthase/ transferase, transferring glycosyl groups	0.0043467	-1.46375	-2.75824
Csa6G004490	ATROPGEF3, ROPGEF3 Rho guanyl-nucleotide exchange factor	0.00324309	-1.45909	-2.74934
Csa3G099620	acyl-activating enzyme 13 (AAE13)	0.0030533	-1.45865	-2.74851
Csa5G524780	cinnamoyl-CoA reductase-related	0.00354788	-1.4552	-2.74195
Csa3G128830	unknown protein	0.0034846	-1.45392	-2.73951
Csa6G024410	epsin N-terminal homology (ENTH) domain-containing protein	0.00356485	-1.45021	-2.73248
Csa6G383520	ATPDIL1-1, ATPDI5, PDI5 ATPDIL1-1 (PDI-LIKE 1-1); protein disulfide isomerase	0.0033559	-1.44883	-2.72986
Csa6G425710	unknown protein	0.00402307	-1.44803	-2.72834
Csa3G824890	glycine-rich protein	0.00318283	-1.44629	-2.72506
Csa3G845500	RBOHD, ATRBOHD RBOHD (RESPIRATORY BURST OXIDASE HOMOLOGUE D); NAD(P)H oxidase	0.00334002	-1.44465	-2.72197
Csa1G569430	rubber elongation factor (REF) family protein	0.00340618	-1.44106	-2.7152
Csa6G522120	clathrin adaptor complex small chain family protein	0.00360981	-1.43709	-2.70775
Csa5G606630	GRF12, GF14 IOTA GRF12 (GENERAL REGULATORY FACTOR 12); protein binding / protein phosphorylated amino acid binding	0.00358114	-1.42743	-2.68967
Csa4G337360	FUNCTIONS IN: molecular_function unknown; INVOLVED IN: biological_process unknown; LOCATED IN: anchored to plasma membrane, plasma membrane; EXPRESSED IN: 23 plant structures; EXPRESSED DURING: 14 growth stages; CONTAINS InterPro DOMAIN/s: Harpin-induced 1 (InterPro:IPR010847); BEST Arabidopsis thaliana protein match is: unknown protein (TAIR:AT3G05975.1); Has 405 Blast hits to 404 proteins in 16…	0.0038912	-1.42571	-2.68647
Csa4G646410	unknown protein	0.00387707	-1.4222	-2.67994
Csa3G816710	VQ motif-containing protein	0.00423854	-1.41423	-2.66517
Csa2G238260	LRD2, LACS2 LACS2 (LONG-CHAIN ACYL-COA SYNTHETASE 2); long-chain-fatty-acid-CoA ligase	0.00438461	-1.40829	-2.65423
Csa7G281380	cupin family protein	0.0044953	-1.40679	-2.65147
Csa1G479610	APX1, CS1 APX1 (ascorbate peroxidase 1); L-ascorbate peroxidase	0.00397688	-1.3969	-2.63335
Csa7G237830	anac042 anac042 (Arabidopsis NAC domain containing protein 42); transcription factor	0.00432354	-1.39586	-2.63145
Csa6G133710	ATC4H, C4H, CYP73A5 C4H (CINNAMATE-4-HYDROXYLASE); trans-cinnamate 4-monooxygenase	0.00446281	-1.38858	-2.6182
Csa6G449250	carboxylesterase/ hydrolase, acting on ester bonds / lipase	0.00431593	-1.38649	-2.61443
Csa3G888570	RD22 RD22; nutrient reservoir	0.00422264	-1.38583	-2.61323
Csa5G184310	regulator of chromosome condensation (RCC1) family protein	0.00450541	1.39469	2.62931
Csa5G239640	RDR1, ATRDRP1 RDR1 (RNA-DEPENDENT RNA POLYMERASE 1); RNA-directed RNA polymerase/ nucleic acid binding	0.00432364	1.41055	2.65839
Csa3G118190	CIPK9, SnRK3.12, PKS6 CIPK9 (CBL-INTERACTING PROTEIN KINASE 9); ATP binding / kinase/ protein kinase/ protein serine/threonine kinase	0.00374548	1.4171	2.67047
Csa4G017140	protease inhibitor/seed storage/lipid transfer protein (LTP) family protein	0.00432693	1.42972	2.69394
Csa5G198220	SBPASE SBPASE (sedoheptulose-bisphosphatase); phosphoric ester hydrolase/ sedoheptulose-bisphosphatase	0.00322672	1.43079	2.69595
Csa5G153020	TMP-C, PIP1;4, PIP1E PIP1;4 (PLASMA MEMBRANE INTRINSIC PROTEIN 1;4); water channel	0.00353869	1.44177	2.71654
Csa2G000470	unknown protein	0.00363814	1.44251	2.71794
Csa5G591740	leucine-rich repeat family protein / protein kinase family protein	0.00325058	1.44565	2.72386
Csa3G563290	FUNCTIONS IN: molecular_function unknown; INVOLVED IN: biological_process unknown; EXPRESSED IN: 22 plant structures; EXPRESSED DURING: 13 growth stages; CONTAINS InterPro DOMAIN/s: Pollen Ole e 1 allergen and extensin (InterPro:IPR006041); BEST Arabidopsis thaliana protein match is: unknown protein (TAIR:AT3G26960.1); Has 90 Blast hits to 85 proteins in 14 species: Archae - 0; Bacteria - 0; Meta…	0.00366514	1.45127	2.73449
Csa4G017050	NA	0.00306946	1.45192	2.73573
Csa3G702570	CDC20.1 CDC20.1; signal transducer	0.00274116	1.45735	2.74604
Csa3G710780	J8 J8; heat shock protein binding / unfolded protein binding	0.00260097	1.46074	2.75249
Csa1G000670	ACP4 ACP4 (acyl carrier protein 4); acyl carrier	0.00355417	1.46179	2.75451
Csa1G008580	ICS2 ICS2 (ISOCHORISMATE SYNTHASE 2); isochorismate synthase	0.00335361	1.4638	2.75835
Csa1G126020	unknown protein	0.0026323	1.46874	2.7678
Csa5G652260	SEC14 cytosolic factor family protein / phosphoglyceride transfer family protein	0.00339298	1.47457	2.77901
Csa4G652820	unknown protein	0.0040301	1.47678	2.78326
Csa3G664560	LHB1B1, LHCB1.4 LHB1B1; chlorophyll binding	0.00328669	1.49652	2.8216
Csa4G419580	NA	0.00197151	1.50399	2.83625
Csa1G004870	KNAT2, ATK1 KNAT2 (KNOTTED-LIKE FROM ARABIDOPSIS THALIANA 2); transcription factor	0.00332969	1.50736	2.84288
Csa4G308500	myb family transcription factor	0.0025306	1.51512	2.85822
Csa2G357320	unknown protein	0.00365873	1.52232	2.87253
Csa1G560700	FUNCTIONS IN: molecular_function unknown; INVOLVED IN: biological_process unknown; LOCATED IN: endomembrane system; CONTAINS InterPro DOMAIN/s: X8 (InterPro:IPR012946); BEST Arabidopsis thaliana protein match is: glucan endo-1,3-beta-glucosidase-related (TAIR:AT1G09460.1); Has 762 Blast hits to 726 proteins in 32 species: Archae - 0; Bacteria - 0; Metazoa - 0; Fungi - 2; Plants - 759; Viruses - 0…	0.00434498	1.52723	2.88231
Csa6G318160	RAP2.3, ATEBP, ERF72 ATEBP (ETHYLENE-RESPONSIVE ELEMENT BINDING PROTEIN); DNA binding / protein binding / transcription activator/ transcription factor	0.0039829	1.52894	2.88574
Csa1G168350	PSAO PSAO (photosystem I subunit O)	0.00161805	1.53919	2.90632
Csa6G057170	LHCB6, CP24 LHCB6 (LIGHT HARVESTING COMPLEX PSII SUBUNIT 6); chlorophyll binding	0.00187767	1.54227	2.91252
Csa1G690240	IAA16 IAA16; transcription factor	0.00147096	1.55352	2.93532
Csa6G522680	LHB1B1, LHCB1.4 LHB1B1; chlorophyll binding	0.00163977	1.56422	2.95718
Csa1G042700	BGLU44 BGLU44 (B-S GLUCOSIDASE 44); (R)-amygdalin beta-glucosidase/ 4-methylumbelliferyl-beta-D-glucopyranoside beta-glucosidase/ beta-gentiobiose beta-glucosidase/ cellobiose glucosidase/ esculin beta-glucosidase/ hydrolase, hydrolyzing O-glycosyl compounds	0.00245538	1.5645	2.95774
Csa6G491060	leucine-rich repeat transmembrane protein kinase, putative	0.00423234	1.57327	2.97579
Csa6G448110	GAMMA-TIP, TIP1;1, GAMMA-TIP1 GAMMA-TIP (GAMMA TONOPLAST INTRINSIC PROTEIN); water channel	0.00111288	1.57959	2.98885
Csa6G401530	binding	0.0045436	1.58994	3.01038
Csa3G915160	pfkB-type carbohydrate kinase family protein	0.00133245	1.59389	3.01862
Csa2G000260	PSBX PSBX (photosystem II subunit X)	0.00264108	1.601	3.03353
Csa3G194380	KAN, KAN1 KAN (KANADI); transcription factor	0.00180483	1.60308	3.03792
Csa5G580620	AtAGAL1 AtAGAL1 (Arabidopsis thaliana ALPHA-GALACTOSIDASE 1); alpha-galactosidase/ catalytic/ hydrolase, hydrolyzing O-glycosyl compounds	0.00205123	1.61084	3.0543
Csa6G448700	LUT1, CYP97C1 LUT1 (LUTEIN DEFICIENT 1); epsilon hydroxylase/ oxygen binding	0.00344173	1.61092	3.05447
Csa4G028440	unknown protein	0.00390185	1.61201	3.05677
Csa7G388300	senescence-associated protein-related	0.00129804	1.61284	3.05853
Csa6G190490	unknown protein	0.00142028	1.61916	3.07197
Csa5G576650	phosphatidyl serine synthase family protein	0.00279462	1.62012	3.07401
Csa2G354000	ANT, DRG, CKC, CKC1 ANT (AINTEGUMENTA); DNA binding / transcription factor	0.00251761	1.62194	3.07789
Csa4G500330	CRB, CSP41B CRB (CHLOROPLAST RNA BINDING); binding / catalytic/ coenzyme binding	0.000902294	1.62304	3.08024
Csa7G014450	PIP3, PIP3A, PIP2;7, SIMIP PIP3 (PLASMA MEMBRANE INTRINSIC PROTEIN 3); water channel	0.00130535	1.62542	3.08532
Csa1G257940	binding	0.00140315	1.62547	3.08543
Csa3G133900	coenzyme F420 hydrogenase family / dehydrogenase, beta subunit family	0.00312233	1.62707	3.08886
Csa4G563690	rhodanese-like domain-containing protein	0.00108828	1.62805	3.09095
Csa5G589940	CCOAMT CCoAMT; caffeoyl-CoA O-methyltransferase	0.00319588	1.62996	3.09504
Csa5G607990	chaperonin, putative	0.00316498	1.63398	3.10369
Csa3G736770	kinase	0.00298386	1.63628	3.10864
Csa3G116740	protein kinase, putative	0.00119059	1.64859	3.13526
Csa2G299950	ATCAD9, CAD9 CAD9 (CINNAMYL ALCOHOL DEHYDROGENASE 9); binding / catalytic/ oxidoreductase/ zinc ion binding	0.00398154	1.66006	3.1603
Csa7G044980	XTH9 XTH9 (XYLOGLUCAN ENDOTRANSGLUCOSYLASE/HYDROLASE 9); hydrolase, acting on glycosyl bonds / xyloglucan:xyloglucosyl transferase	0.000944698	1.66031	3.16085
Csa3G020600	scarecrow-like transcription factor 6 (SCL6)	0.0013475	1.66154	3.16353
Csa5G567800	enzyme inhibitor/ pectinesterase/ pectinesterase inhibitor	0.0013399	1.6663	3.174
Csa3G154270	protein phosphatase 2C-related / PP2C-related	0.000903127	1.6684	3.17862
Csa1G207820	PAP2, IAA27 PAP2 (PHYTOCHROME-ASSOCIATED PROTEIN 2); transcription factor	0.00141009	1.67082	3.18396
Csa6G014480	unknown protein	0.00417069	1.67734	3.19837
Csa2G121970	ATSPS3F ATSPS3F (sucrose phosphate synthase 3F); sucrose-phosphate synthase/ transferase, transferring glycosyl groups	0.00449551	1.68154	3.2077
Csa5G383850	NIA2, B29, NIA2-1, CHL3, NR, NR2, ATNR2 NIA2 (NITRATE REDUCTASE 2); nitrate reductase (NADH)/ nitrate reductase	0.000847603	1.68321	3.21142
Csa6G291920	ARF4 ARF4 (AUXIN RESPONSE FACTOR 4); transcription factor	0.000707382	1.68569	3.21695
Csa1G042090	unknown protein	0.00424359	1.69219	3.23147
Csa3G017230	NA	0.00153586	1.69385	3.2352
Csa6G505230	zinc finger (B-box type) family protein	0.00053961	1.69439	3.23641
Csa3G681150	scpl35 scpl35 (serine carboxypeptidase-like 35); serine-type carboxypeptidase	0.00314934	1.70719	3.26524
Csa3G126190	leucine-rich repeat transmembrane protein kinase, putative	0.00337347	1.71708	3.28769
Csa7G368090	unknown protein	0.000483454	1.71887	3.29178
Csa4G638340	PORA PORA; oxidoreductase/ protochlorophyllide reductase	0.00057937	1.71951	3.29326
Csa7G372860	unknown protein	0.000689384	1.71978	3.29385
Csa6G301020	PHOT1, NPH1, JK224, RPT1 PHOT1 (PHOTOTROPIN 1); FMN binding / blue light photoreceptor/ kinase/ protein binding / protein serine/threonine kinase	0.000519948	1.72188	3.29866
Csa6G509580	CYCB2;3 CYCB2;3 (Cyclin B2;3); cyclin-dependent protein kinase regulator	0.00333722	1.73202	3.32192
Csa4G054290	ATCSLG3, CSLG3 ATCSLG3; cellulose synthase/ transferase/ transferase, transferring glycosyl groups	0.000701556	1.73371	3.32581
Csa2G381890	protease inhibitor/seed storage/lipid transfer protein (LTP) family protein	0.00112822	1.73602	3.33115
Csa5G153070	unknown protein	0.00140627	1.73889	3.33778
Csa3G130890	calcium-binding EF hand family protein	0.00213484	1.74746	3.35767
Csa5G128260	ROC4 peptidyl-prolyl cis-trans isomerase, chloroplast / cyclophilin / rotamase / cyclosporin A-binding protein (ROC4)	0.000485545	1.75393	3.37275
Csa4G642360	unknown protein	0.00403969	1.75397	3.37285
Csa3G736850	myosin heavy chain-related	0.000854595	1.75398	3.37288
Csa3G895740	binding	0.00358205	1.75732	3.3807
Csa4G017150	UDP-glucoronosyl/UDP-glucosyl transferase family protein	0.00294393	1.75861	3.38372
Csa6G011690	heat shock protein-related	0.000720775	1.7596	3.38605
Csa3G880540	glycosyl hydrolase family 17 protein	0.00219238	1.75993	3.38682
Csa6G525430	PHB, ATHB14, ATHB-14, PHB-1D PHB (PHABULOSA); DNA binding / transcription factor	0.000915652	1.76025	3.38756
Csa7G033300	LHCB2.1, LHCB2 LHCB2.1; chlorophyll binding	0.000630803	1.76395	3.39627
Csa6G396660	xyloglucan:xyloglucosyl transferase, putative / xyloglucan endotransglycosylase, putative / endo-xyloglucan transferase, putative	0.0020149	1.76773	3.40517
Csa1G596420	GLP3, GLP3A, GLP3B, ATGER3, GER3 GER3 (GERMIN 3); oxalate oxidase	0.00396809	1.76921	3.40867
Csa5G602730	nodulin MtN21 family protein	0.000481057	1.77299	3.41761
Csa6G500600	ATMIPS3, MIPS3 MIPS3 (MYO-INOSITOL-1-PHOSTPATE SYNTHASE 3); binding / catalytic/ inositol-3-phosphate synthase	0.000505642	1.77447	3.42113
Csa5G139250	FUNCTIONS IN: molecular_function unknown; INVOLVED IN: biological_process unknown; LOCATED IN: cellular_component unknown; CONTAINS InterPro DOMAIN/s: Yippee-like protein (InterPro:IPR004910); BEST Arabidopsis thaliana protein match is: unknown protein (TAIR:AT4G27745.1); Has 684 Blast hits to 682 proteins in 148 species: Archae - 0; Bacteria - 0; Metazoa - 389; Fungi - 132; Plants - 111; Viruses…	0.0027994	1.78302	3.44145
Csa6G504380	BSMT1, ATBSMT1 BSMT1; S-adenosylmethionine-dependent methyltransferase	0.000319415	1.78419	3.44424
Csa3G000180	auxin efflux carrier family protein	0.00100056	1.78424	3.44437
Csa2G000460	ATPAO5 ATPAO5 (Polyamine oxidase 5); amine oxidase/ electron carrier/ oxidoreductase	0.000511544	1.78441	3.44477
Csa7G435550	phosphoribulokinase/uridine kinase-related	0.00280609	1.78643	3.44961
Csa6G432270	LRP1 LRP1 (LATERAL ROOT PRIMORDIUM 1); protein homodimerization	0.000848239	1.78766	3.45255
Csa6G109640	scarecrow-like transcription factor 6 (SCL6)	0.0018111	1.7907	3.45982
Csa3G734280	unknown protein	0.000534747	1.79325	3.46596
Csa5G199280	TMP-C, PIP1;4, PIP1E PIP1;4 (PLASMA MEMBRANE INTRINSIC PROTEIN 1;4); water channel	0.000753892	1.79409	3.46797
Csa1G629040	NA	0.000648292	1.79418	3.46818
Csa7G037500	Rho GDP-dissociation inhibitor family protein	0.00248419	1.80469	3.49355
Csa1G025080	C2 domain-containing protein	0.00111083	1.80691	3.49891
Csa4G595970	CRD1, CHL27, ACSF CRD1 (COPPER RESPONSE DEFECT 1); DNA binding / magnesium-protoporphyrin IX monomethyl ester (oxidative) cyclase	0.000258308	1.81019	3.50689
Csa1G043150	aldo/keto reductase family protein	0.00395552	1.81097	3.50879
Csa1G240070	pentatricopeptide (PPR) repeat-containing protein	0.00247593	1.81235	3.51215
Csa2G072440	unknown protein	0.000966038	1.81593	3.52086
Csa5G608570	unknown protein	0.000270531	1.82286	3.53782
Csa6G490900	remorin family protein	0.000329701	1.82333	3.53898
Csa3G099680	LHCB3, LHCB3*1 LHCB3 (LIGHT-HARVESTING CHLOROPHYLL B-BINDING PROTEIN 3); structural molecule	0.000197607	1.83015	3.55574
Csa1G445860	LHB1B1, LHCB1.4 LHB1B1; chlorophyll binding	0.000201074	1.83043	3.55642
Csa4G031000	ATMIPS2, MIPS2 MIPS2 (MYO-INOSITOL-1-PHOSTPATE SYNTHASE 2); binding / catalytic/ inositol-3-phosphate synthase	0.00208373	1.83555	3.56907
Csa2G247050	NA	0.00115379	1.83581	3.56972
Csa2G371100	chloroplast nucleoid DNA-binding protein-related	0.00144436	1.83803	3.57522
Csa1G499310	AT5MAT AT5MAT; O-malonyltransferase/ transferase	0.000450727	1.83887	3.57729
Csa6G522690	LHB1B1, LHCB1.4 LHB1B1; chlorophyll binding	0.000184829	1.83954	3.57897
Csa1G537410	FUNCTIONS IN: molecular_function unknown; INVOLVED IN: biological_process unknown; LOCATED IN: cellular_component unknown; CONTAINS InterPro DOMAIN/s: X8 (InterPro:IPR012946); BEST Arabidopsis thaliana protein match is: glucan endo-1,3-beta-glucosidase-related (TAIR:AT1G09460.1); Has 776 Blast hits to 740 proteins in 35 species: Archae - 0; Bacteria - 0; Metazoa - 0; Fungi - 3; Plants - 770; Viru…	0.00192214	1.84012	3.58041
Csa3G775310	GDSL-motif lipase/hydrolase family protein	0.00020265	1.84615	3.59541
Csa7G430210	unknown protein	0.00155254	1.84788	3.59971
Csa3G121720	glycoside hydrolase family 28 protein / polygalacturonase (pectinase) family protein	0.000370099	1.85605	3.62015
Csa6G445140	PIP2B, PIP2;2 PIP2B (PLASMA MEMBRANE INTRINSIC PROTEIN 2); water channel	0.000832416	1.85641	3.62105
Csa2G348930	KNAT6 (KNOTTED1-LIKE HOMEOBOX GENE 6), KNAT6L, KNAT6S KNAT6; DNA binding / transcription activator/ transcription factor	0.0020165	1.85754	3.62388
Csa1G569440	heavy-metal-associated domain-containing protein	0.00232401	1.85833	3.62587
Csa3G733180	zinc finger (C3HC4-type RING finger) family protein	0.00310192	1.85939	3.62853
Csa7G000520	CIB1 CIB1 (CRYPTOCHROME-INTERACTING BASIC-HELIX-LOOP-HELIX 1); DNA binding / transcription factor	0.00120679	1.86198	3.63506
Csa4G307960	glycine-rich protein	0.00198986	1.87246	3.66156
Csa4G015810	leucine-rich repeat transmembrane protein kinase, putative	0.00025951	1.8726	3.66192
Csa4G621160	ATGSL04, gsl04, atgsl4 ATGSL04 (glucan synthase-like 4); 1,3-beta-glucan synthase/ transferase, transferring glycosyl groups	0.00408742	1.87442	3.66654
Csa4G639120	ATHO1, HO1, TED4, GUN2, HY6 TED4 (REVERSAL OF THE DET PHENOTYPE 4); heme oxygenase (decyclizing)	0.00217998	1.87587	3.67022
Csa6G500660	heavy-metal-associated domain-containing protein / copper chaperone (CCH)-related	0.00205347	1.87743	3.67421
Csa5G146240	dehydration-responsive family protein	0.0019957	1.88254	3.68724
Csa6G426940	YAB2 YAB2 (YABBY2); transcription factor chr1:2676033-2679382 FORWARD	0.000665182	1.88845	3.70238
Csa1G573690	NA	0.0038649	1.89124	3.70953
Csa2G223740	phosphoinositide binding	0.000212016	1.90064	3.73378
Csa3G142960	protease inhibitor, putative	0.000878572	1.90234	3.73818
Csa6G188680	RCA RCA (RUBISCO ACTIVASE); ADP binding / ATP binding / enzyme regulator/ ribulose-1,5-bisphosphate carboxylase/oxygenase activator	0.00446631	1.90236	3.73825
Csa4G103350	DWF1, DIM, EVE1, DIM1, CBB1 DWF1 (DWARF 1); calmodulin binding / catalytic	0.00120908	1.90376	3.74188
Csa1G617370	AGT, AGT1 AGT (ALANINE:GLYOXYLATE AMINOTRANSFERASE); alanine-glyoxylate transaminase/ serine-glyoxylate transaminase/ serine-pyruvate transaminase	0.000309654	1.90885	3.7551
Csa6G108570	UNE10 UNE10 (unfertilized embryo sac 10); DNA binding / transcription factor	0.00404683	1.91179	3.76275
Csa2G378530	AHA5 AHA5 (Arabidopsis H(+)-ATPase 5); ATPase	0.00173557	1.91294	3.76575
Csa3G199620	leucine-rich repeat transmembrane protein kinase, putative	0.00275438	1.91857	3.78048
Csa7G337100	cupin family protein	0.000240063	1.91858	3.78051
Csa2G238880	GLB1, AHB1, ARATH GLB1, NSHB1, ATGLB1 AHB1 (ARABIDOPSIS HEMOGLOBIN 1); oxygen binding / oxygen transporter	0.000734313	1.92051	3.78556
Csa4G053780	ATCSLG3, CSLG3 ATCSLG3; cellulose synthase/ transferase/ transferase, transferring glycosyl groups	0.00427265	1.92804	3.80537
Csa1G004280	unknown protein	0.000499015	1.9317	3.81505
Csa6G087790	tetratricopeptide repeat (TPR)-containing protein	0.000141672	1.93699	3.82907
Csa1G276450	leucine-rich repeat family protein / protein kinase family protein	0.00171702	1.93967	3.83618
Csa2G277600	glycosyl hydrolase family protein 17	9.73944e-05	1.94076	3.83909
Csa4G165920	GUN5, CCH, CHLH, CCH1 GUN5 (GENOMES UNCOUPLED 5); magnesium chelatase	0.000733567	1.9414	3.84077
Csa5G374740	pathogenesis-related thaumatin family protein	0.00149589	1.94327	3.84577
Csa2G352930	ATBCAT-2 ATBCAT-2 (ARABIDOPSIS THALIANA BRANCHED-CHAIN AMINO ACID TRANSAMINASE 2); branched-chain-amino-acid transaminase/ catalytic	0.00276588	1.94629	3.85381
Csa6G408170	CSP41A CSP41A (CHLOROPLAST STEM-LOOP BINDING PROTEIN OF 41 KDA); mRNA binding / poly(U) binding	9.61544e-05	1.95119	3.86693
Csa3G760500	protease inhibitor/seed storage/lipid transfer protein (LTP) family protein	0.00442958	1.9538	3.87392
Csa1G024890	MATE efflux protein-related	0.00164421	1.96095	3.89318
Csa6G037500	proton-dependent oligopeptide transport (POT) family protein	0.000217778	1.96535	3.90508
Csa1G196260	unknown protein	0.0003931	1.96596	3.90674
Csa4G664290	ATGLR3.3, GLR3.3 ATGLR3.3; intracellular ligand-gated ion channel	0.00150422	1.96815	3.91265
Csa1G045890	gibberellin-regulated family protein	0.000150674	1.96822	3.91285
Csa6G525370	ATMRP2, EST4, MRP2 ATMRP2 (ARABIDOPSIS THALIANA MULTIDRUG RESISTANCE-ASSOCIATED PROTEIN 2); ATPase, coupled to transmembrane movement of substances	0.00129764	1.97072	3.91963
Csa3G903550	KAO2, CYP88A4 KAO2 (ENT-KAURENOIC ACID HYDROXYLASE 2); ent-kaurenoate oxidase/ oxygen binding	8.36045e-05	1.97111	3.9207
Csa7G221360	NDH-M NDH-M (subunit NDH-M of NAD(P)H:plastoquinone dehydrogenase complex)	0.00104249	1.97461	3.93022
Csa1G228960	protease inhibitor/seed storage/lipid transfer protein (LTP) family protein	0.00010881	1.97535	3.93224
Csa6G406020	amino acid transporter family protein	0.000227295	1.97714	3.93711
Csa1G085380	FLA12 FLA12	0.00123697	1.97888	3.94188
Csa3G159430	nucleotide binding	8.93667e-05	1.98035	3.94589
Csa4G290790	protein kinase family protein	0.00127494	1.98208	3.95063
Csa2G351650	glutaredoxin family protein	0.00110892	1.98255	3.9519
Csa2G425780	protein kinase family protein	0.0023653	1.98899	3.96959
Csa1G046140	unknown protein	0.000361015	1.99096	3.97501
Csa7G073410	leucine-rich repeat family protein	0.000240006	1.99122	3.97573
Csa4G646150	glutaredoxin family protein	0.00231958	1.99353	3.98211
Csa6G017090	unknown protein	0.00083638	1.99486	3.98578
Csa4G268080	dicarboxylate/tricarboxylate carrier (DTC)	0.00101827	1.99701	3.99173
Csa1G560750	NA	0.00070218	1.99766	3.99351
Csa2G326480	unknown protein	0.00425425	1.9983	3.9953
Csa6G496390	ANT, DRG, CKC, CKC1 ANT (AINTEGUMENTA); DNA binding / transcription factor	0.000117599	1.99848	3.9958
Csa5G157380	ACS10 ACS10 (ACC SYNTHASE 10); 1-aminocyclopropane-1-carboxylate synthase/ L-aspartate:2-oxoglutarate aminotransferase/ aromatic-amino-acid:2-oxoglutarate aminotransferase	0.000998069	2.01048	4.02917
Csa1G471460	unknown protein	0.00332342	2.01146	4.03191
Csa6G520430	subtilase family protein	0.00134451	2.02807	4.0786
Csa6G499170	ripening-responsive protein, putative	0.00207093	2.02817	4.07886
Csa4G167980	AtSIP2 AtSIP2 (Arabidopsis thaliana seed imbibition 2); hydrolase, hydrolyzing O-glycosyl compounds	0.00013027	2.03352	4.09401
Csa6G499070	NA	0.000644682	2.03716	4.10436
Csa4G022900	oxidoreductase, 2OG-Fe(II) oxygenase family protein	4.87838e-05	2.04021	4.11305
Csa4G038710	DWF4, CYP90B1, CLM, SNP2, SAV1 DWF4 (DWARF 4); steroid 22-alpha hydroxylase	0.000635359	2.04084	4.11485
Csa3G895910	pentatricopeptide (PPR) repeat-containing protein	0.00392655	2.04499	4.1267
Csa6G487760	zinc ion binding	0.000256643	2.05161	4.14569
Csa7G044810	zinc ion binding	0.00437927	2.05234	4.14778
Csa1G044890	CYP87A2 CYP87A2; electron carrier/ heme binding / iron ion binding / monooxygenase/ oxygen binding	0.00247389	2.05444	4.15382
Csa1G005650	unknown protein	0.00304092	2.05729	4.16203
Csa5G137420	NA	0.00141612	2.06074	4.17201
Csa1G033030	TCP family transcription factor, putative	0.00422556	2.06091	4.1725
Csa1G690370	trihelix DNA-binding protein, putative	0.000113024	2.06297	4.17845
Csa1G586830	protein kinase family protein	0.000570725	2.07707	4.2195
Csa1G015810	unknown protein	0.000917655	2.08877	4.25386
Csa4G647490	CKX7, ATCKX5 CKX7 (CYTOKININ OXIDASE 7); cytokinin dehydrogenase/ oxidoreductase	0.00422234	2.08951	4.25605
Csa3G182080	remorin family protein	0.0001614	2.09155	4.26206
Csa1G423340	HMA2 HMA2; cadmium-transporting ATPase	0.000736024	2.09282	4.26582
Csa2G022270	disease resistance protein (TIR-NBS-LRR class), putative	0.000549826	2.09282	4.26582
Csa2G408430	GPRI1, GLK1 GPRI1 (GBF'S PRO-RICH REGION-INTERACTING FACTOR 1); transcription factor/ transcription regulator	0.000665041	2.09917	4.28463
Csa1G062900	galactosyltransferase family protein	0.0015099	2.10242	4.29429
Csa7G448680	auxin-responsive protein-related	0.000198181	2.10334	4.29704
Csa6G046400	leucine-rich repeat transmembrane protein kinase, putative	3.74339e-05	2.10351	4.29754
Csa6G366300	COS1 COS1 (COI1 SUPPRESSOR1); 6,7-dimethyl-8-ribityllumazine synthase	0.00180484	2.10401	4.29903
Csa3G877650	IAA29 IAA29 (INDOLE-3-ACETIC ACID INDUCIBLE 29); transcription factor	0.00110171	2.10515	4.30244
Csa6G006750	NA	0.00422927	2.1125	4.32441
Csa2G179730	2-oxoglutarate-dependent dioxygenase, putative	0.00392611	2.1125	4.32441
Csa3G078800	THI1, TZ, THI4 THI1; protein homodimerization	0.000267776	2.1164	4.33612
Csa6G517090	SUB, SCM, SRF9 SUB (STRUBBELIG); protein binding / receptor signaling protein serine/threonine kinase	0.00226094	2.11668	4.33695
Csa5G638350	DND1, ATCNGC2, CNGC2 DND1 (DEFENSE NO DEATH 1); calcium channel/ calmodulin binding / cation channel/ cyclic nucleotide binding / intracellular cAMP activated cation channel/ intracellular cyclic nucleotide activated cation channel/ inward rectifier potassium channel	0.000273767	2.11814	4.34134
Csa6G303240	MYB59, ATMYB59-3 MYB59 (MYB DOMAIN PROTEIN 59); DNA binding / transcription factor	0.00120213	2.12337	4.35712
Csa3G435530	OXS3, ATOXS3 OXS3 (OXIDATIVE STRESS 3)	0.00101663	2.12368	4.35804
Csa7G257840	ATPLT5 ATPLT5 (POLYOL TRANSPORTER 5); D-ribose transmembrane transporter/ D-xylose transmembrane transporter/ carbohydrate transmembrane transporter/ galactose transmembrane transporter/ glucose transmembrane transporter/ glycerol transmembrane transporter/ mann	0.00173367	2.12468	4.36105
Csa1G050290	4-coumarate--CoA ligase family protein / 4-coumaroyl-CoA synthase family protein	0.000211118	2.12835	4.37217
Csa3G901180	basic helix-loop-helix (bHLH) family protein	0.00430756	2.13513	4.39276
Csa3G848250	AtIDD7 AtIDD7 (Arabidopsis thaliana Indeterminate(ID)-Domain 7); nucleic acid binding / transcription factor/ zinc ion binding	0.00207123	2.13996	4.40749
Csa4G641660	CYCD3;2 CYCD3;2 (CYCLIN D3;2); cyclin-dependent protein kinase	0.0037171	2.14425	4.42062
Csa1G025910	NA	0.00168235	2.14855	4.4338
Csa4G638410	GA3, CYP701A3, ATKO1 GA3 (GA REQUIRING 3); ent-kaurene oxidase/ oxygen binding	0.00168091	2.15044	4.43962
Csa5G588750	unknown protein	0.000114171	2.16074	4.47145
Csa6G383550	NA	0.000962714	2.16272	4.47757
Csa6G151130	FUNCTIONS IN: molecular_function unknown; INVOLVED IN: biological_process unknown; LOCATED IN: chloroplast; EXPRESSED IN: 22 plant structures; EXPRESSED DURING: 13 growth stages; CONTAINS InterPro DOMAIN/s: Stress responsive alpha-beta barrel (InterPro:IPR013097), Dimeric alpha-beta barrel (InterPro:IPR011008); BEST Arabidopsis thaliana protein match is: HS1 (HEAT STABLE PROTEIN 1) (TAIR:AT3G1721…	0.000139346	2.1703	4.50118
Csa5G496510	unknown protein	0.00105497	2.17873	4.52755
Csa1G045520	C2 domain-containing protein	0.0019695	2.17923	4.52912
Csa1G145840	CER4, G7, FAR3 CER4 (ECERIFERUM 4); fatty acyl-CoA reductase (alcohol-forming)/ oxidoreductase, acting on the CH-CH group of donors	0.00327066	2.17934	4.52947
Csa1G240080	ABIL1 ABIL1 (Abi-1-like 1)	3.50014e-05	2.18486	4.54684
Csa7G235750	FUNCTIONS IN: molecular_function unknown; INVOLVED IN: biological_process unknown; LOCATED IN: endomembrane system; CONTAINS InterPro DOMAIN/s: X8 (InterPro:IPR012946); BEST Arabidopsis thaliana protein match is: unknown protein (TAIR:AT1G29380.1); Has 799 Blast hits to 763 proteins in 42 species: Archae - 0; Bacteria - 0; Metazoa - 0; Fungi - 23; Plants - 773; Viruses - 0; Other Eukaryotes - 3 (…	0.000557427	2.18995	4.56289
Csa5G187320	DAR2 DAR2 (DA1-RELATED PROTEIN 2); zinc ion binding	0.000814392	2.19224	4.57015
Csa1G598330	lysine-ketoglutarate reductase/saccharopine dehydrogenase bifunctional enzyme	9.84994e-05	2.19832	4.58945
Csa5G550220	zinc ion binding	0.00392938	2.20095	4.59783
Csa1G064680	RIC10 RIC10 (ROP-INTERACTIVE CRIB MOTIF-CONTAINING PROTEIN 10)	0.00357106	2.20284	4.60384
Csa4G643100	unknown protein	0.000275881	2.20657	4.61576
Csa5G606540	remorin family protein	0.00105175	2.21351	4.63803
Csa4G003670	CP12-2, CP12 CP12-2; protein binding	0.000674804	2.2154	4.64409
Csa7G041990	ATCSLB04, CSLB04, ATCSLB4 ATCSLB04; cellulose synthase/ transferase/ transferase, transferring glycosyl groups	0.000706282	2.2154	4.64409
Csa5G159600	CYP706A7 CYP706A7; electron carrier/ heme binding / iron ion binding / monooxygenase/ oxygen binding	1.31516e-05	2.21553	4.64451
Csa1G071290	ATPUP3 ATPUP3; purine transmembrane transporter	0.000668237	2.22548	4.67667
Csa2G369730	ATPUP3 ATPUP3; purine transmembrane transporter	0.000670251	2.22548	4.67667
Csa1G046260	unknown protein	0.00101194	2.22744	4.68303
Csa2G070240	pentatricopeptide (PPR) repeat-containing protein	0.00155059	2.22829	4.68577
Csa3G002750	thaumatin, putative	6.37285e-05	2.22979	4.69065
Csa3G204780	NA	0.0032555	2.23504	4.70775
Csa3G822220	BOP2 BOP2 (BLADE ON PETIOLE2); protein binding	0.000333584	2.23762	4.7162
Csa1G569210	pectinesterase family protein	0.00115987	2.24078	4.72653
Csa4G111600	NA	0.00428051	2.24111	4.7276
Csa3G839790	LBD25 LBD25 (LOB DOMAIN-CONTAINING PROTEIN 25)	0.00427057	2.24111	4.7276
Csa6G046310	heat shock protein-related	0.000158746	2.24202	4.7306
Csa6G141360	REV, IFL, IFL1 REV (REVOLUTA); DNA binding / lipid binding / transcription factor	1.35257e-05	2.24538	4.74163
Csa5G196580	AtUGT85A2 AtUGT85A2 (UDP-glucosyl transferase 85A2); UDP-glycosyltransferase/ glucuronosyltransferase/ transferase, transferring glycosyl groups	0.000337136	2.24639	4.74494
Csa4G124910	COL2 COL2 (constans-like 2); transcription factor/ zinc ion binding	0.00099205	2.24836	4.75144
Csa5G604920	ATHB13 ATHB13; DNA binding / sequence-specific DNA binding / transcription factor	1.77985e-05	2.24981	4.75621
Csa6G093100	ACR4 ACR4 (ACT REPEAT 4); amino acid binding	0.000165726	2.25576	4.77586
Csa1G023600	EMB1865 EMB1865 (embryo defective 1865); RNA binding	0.00364203	2.2707	4.82556
Csa3G186710	NA	0.00376466	2.2707	4.82556
Csa2G258830	auxin-responsive protein, putative	0.00305596	2.27753	4.84847
Csa7G253200	emb2742 emb2742 (embryo defective 2742); CTP synthase/ catalytic	0.000146109	2.27798	4.84998
Csa3G607130	CNGC1, ATCNGC1 CNGC1 (CYCLIC NUCLEOTIDE GATED CHANNEL 1); calmodulin binding / cation channel/ cyclic nucleotide binding / intracellular cyclic nucleotide activated cation channel/ inward rectifier potassium channel	0.000440414	2.27824	4.85084
Csa5G576690	NA	5.39081e-05	2.282	4.86352
Csa6G149430	aspartyl protease family protein	0.00199199	2.28869	4.88613
Csa1G008530	proton-dependent oligopeptide transport (POT) family protein	0.000190467	2.28988	4.89016
Csa7G396440	ATMRP4, EST3 ATMRP4 (ARABIDOPSIS THALIANA MULTIDRUG RESISTANCE-ASSOCIATED PROTEIN 4); ATPase, coupled to transmembrane movement of substances / folic acid transporter	0.000183044	2.29038	4.89184
Csa6G485130	unknown protein	0.00134464	2.29401	4.90417
Csa7G010800	amino acid permease, putative	0.000741677	2.29738	4.91563
Csa1G187170	NA	0.000419744	2.29738	4.91563
Csa7G396450	ATMRP4, EST3 ATMRP4 (ARABIDOPSIS THALIANA MULTIDRUG RESISTANCE-ASSOCIATED PROTEIN 4); ATPase, coupled to transmembrane movement of substances / folic acid transporter chr2:19574944-19580383 FORWARD	0.00128059	2.29792	4.91747
Csa2G348790	polygalacturonase, putative / pectinase, putative	6.29174e-05	2.30243	4.93288
Csa1G570740	bHLH071 bHLH071 (beta HLH protein 71); DNA binding / transcription factor	0.000557113	2.30953	4.95721
Csa5G451650	calmodulin-binding protein-related	0.00280757	2.31382	4.97197
Csa3G608720	NA	0.00024205	2.31967	4.99217
Csa2G350290	ARR11 ARR11 (RESPONSE REGULATOR 11); transcription factor/ two-component response regulator	0.00381642	2.32811	5.02147
Csa6G507100	APX3 APX3 (ASCORBATE PEROXIDASE 3); L-ascorbate peroxidase	6.4522e-05	2.33262	5.0372
Csa6G491600	cysteine proteinase, putative / thiol protease, putative	9.96693e-05	2.33351	5.04031
Csa4G620550	UDP-glucoronosyl/UDP-glucosyl transferase family protein	0.000125053	2.33436	5.04327
Csa7G063950	AtUGT85A2 AtUGT85A2 (UDP-glucosyl transferase 85A2); UDP-glycosyltransferase/ glucuronosyltransferase/ transferase, transferring glycosyl groups	0.00032275	2.34083	5.06594
Csa5G270900	AtIDD5 AtIDD5 (Arabidopsis thaliana Indeterminate(ID)-Domain 5); nucleic acid binding / transcription factor/ zinc ion binding	7.25767e-05	2.34489	5.08021
Csa3G128930	senescence-associated protein-related	0.000182543	2.35903	5.13025
Csa3G829180	SAG101 SAG101 (SENESCENCE-ASSOCIATED GENE 101); carboxylesterase/ triacylglycerol lipase	0.00042179	2.35984	5.13314
Csa1G004220	short-chain dehydrogenase/reductase (SDR) family protein	0.00217382	2.36449	5.14969
Csa7G420890	disease resistance protein (NBS-LRR class), putative	0.000450143	2.36687	5.15822
Csa6G454470	aspartyl protease family protein	0.00252573	2.36923	5.16665
Csa6G519580	LSH10 LSH10 (LIGHT SENSITIVE HYPOCOTYLS 10)	0.000193386	2.37084	5.17242
Csa3G638540	PRK PRK (PHOSPHORIBULOKINASE); ATP binding / phosphoribulokinase/ protein binding	0.000416293	2.37102	5.17308
Csa1G103270	heavy-metal-associated domain-containing protein	0.000980047	2.37272	5.17917
Csa2G335550	ABC transporter family protein	8.38548e-05	2.37292	5.17989
Csa3G874390	CPK29 CPK29; ATP binding / calcium ion binding / calmodulin-dependent protein kinase/ kinase/ protein kinase/ protein serine/threonine kinase/ protein tyrosine kinase	0.00127344	2.37352	5.18203
Csa3G106000	bile acid:sodium symporter family protein	0.000650747	2.37775	5.19725
Csa5G492320	TET6 TET6 (TETRASPANIN6)	6.26083e-05	2.37995	5.20518
Csa6G289740	Dof-type zinc finger domain-containing protein	4.1102e-05	2.3804	5.20682
Csa6G499180	ripening-responsive protein, putative	2.0688e-06	2.38434	5.22103
Csa4G325530	unknown protein	0.000892884	2.38776	5.23343
Csa3G734290	ankyrin repeat family protein	5.55591e-06	2.39495	5.25959
Csa5G182730	RCA RCA (RUBISCO ACTIVASE); ADP binding / ATP binding / enzyme regulator/ ribulose-1,5-bisphosphate carboxylase/oxygenase activator	3.50422e-06	2.39553	5.2617
Csa3G635870	GT, UGT74F2 UGT74F2 (UDP-GLUCOSYLTRANSFERASE 74F2); UDP-glucose:4-aminobenzoate acylglucosyltransferase/ UDP-glucosyltransferase/ UDP-glycosyltransferase/ transferase, transferring glycosyl groups / transferase, transferring hexosyl groups	0.000125455	2.3991	5.27473
Csa3G179150	unknown protein	0.00080041	2.40092	5.2814
Csa3G147730	FUNCTIONS IN: molecular_function unknown; INVOLVED IN: biological_process unknown; LOCATED IN: cellular_component unknown; CONTAINS InterPro DOMAIN/s: Cellular retinaldehyde-binding/triple function, C-terminal (InterPro:IPR001251), Phosphatidylinositol transfer protein-like, N-terminal (InterPro:IPR011074); BEST Arabidopsis thaliana protein match is: unknown protein (TAIR:AT1G05370.1); Has 1032 B…	0.00179268	2.4064	5.30152
Csa1G009680	AtTCP14 AtTCP14 (TEOSINTE BRANCHED1, CYCLOIDEA and PCF (TCP) 14); transcription factor	0.000670836	2.41195	5.32193
Csa6G154500	ATAILP1, AILP1 AILP1 chr5:6423398-6425785 FORWARD	2.53344e-05	2.42837	5.38286
Csa5G569340	CRR23 CRR23 ((chlororespiratory reduction 23)	0.000156682	2.43015	5.38948
Csa2G349690	TEL1 TEL1 (TERMINAL EAR1-LIKE 1); RNA binding / nucleic acid binding / nucleotide binding	0.000484577	2.43395	5.40371
Csa4G294410	ATCHX20, CHX20 ATCHX20 (CATION/H+ EXCHANGER 20); monovalent cation:proton antiporter/ sodium:hydrogen antiporter	0.00350211	2.43446	5.40564
Csa4G288110	LOX2, ATLOX2 LOX2 (LIPOXYGENASE 2); lipoxygenase	0.0022093	2.43599	5.41136
Csa5G548110	PAP3, ATPAP3 PAP3 (PURPLE ACID PHOSPHATASE 3); acid phosphatase/ protein serine/threonine phosphatase	0.00134618	2.43726	5.41613
Csa1G629770	calmodulin-binding family protein	0.000765427	2.43755	5.4172
Csa1G039150	PDCB3 PDCB3 (PLASMODESMATA CALLOSE-BINDING PROTEIN 3); callose binding / polysaccharide binding	0.000118506	2.43913	5.42315
Csa5G221940	ATEXPA8, EXP8, ATEXP8, ATHEXP ALPHA 1.11 ATEXPA8 (ARABIDOPSIS THALIANA EXPANSIN A8)	0.000107253	2.44574	5.44806
Csa5G139020	harpin-induced family protein / HIN1 family protein / harpin-responsive family protein	0.000112674	2.45398	5.47925
Csa6G538620	ATPP2-A9 ATPP2-A9 (Phloem protein 2-A9); carbohydrate binding	0.000136848	2.45482	5.48245
Csa5G566290	MEE11 MEE11 (maternal effect embryo arrest 11)	0.000870989	2.45855	5.49665
Csa3G707170	AAA-type ATPase family protein	0.000250254	2.45963	5.50077
Csa6G107940	ATB5-A, B5 #2, ATCB5-E, CB5-E CB5-E (CYTOCHROME B5 ISOFORM E); heme binding	0.00153851	2.46028	5.50324
Csa3G149890	ADG2, APL1 APL1 (ADP GLUCOSE PYROPHOSPHORYLASE LARGE SUBUNIT 1); glucose-1-phosphate adenylyltransferase	7.03933e-05	2.46243	5.51144
Csa3G119730	GT72B1, UGT72B1 GT72B1; UDP-glucosyltransferase/ UDP-glycosyltransferase/ transferase, transferring glycosyl groups	0.00198604	2.46353	5.51565
Csa5G223070	WRKY54, ATWRKY54 WRKY54; transcription factor	0.0023321	2.46498	5.52121
Csa4G646130	MGP MGP (Magpie); nucleic acid binding / protein binding / transcription factor/ zinc ion binding	8.63195e-06	2.46913	5.5371
Csa5G125710	unknown protein	0.000447123	2.47196	5.54799
Csa2G360040	unknown protein	0.00272593	2.47267	5.55071
Csa3G875410	unknown protein	0.00280698	2.47267	5.55071
Csa6G495620	SHR, SGR7 SHR (SHORT ROOT); protein binding / sequence-specific DNA binding / transcription factor	0.00449651	2.47267	5.55071
Csa5G182050	integral membrane family protein	0.00335587	2.4764	5.56509
Csa3G252450	unknown protein	0.000771845	2.47768	5.57
Csa4G126430	pollen Ole e 1 allergen and extensin family protein	2.41352e-06	2.48105	5.58304
Csa7G431320	aspartyl protease family protein	8.24013e-05	2.48619	5.60296
Csa2G010920	IAA16 IAA16; transcription factor	0.000152706	2.48697	5.606
Csa3G843800	short-chain dehydrogenase/reductase (SDR) family protein	0.000206013	2.48793	5.60972
Csa5G146320	ATFUC1 ATFUC1 (alpha-L-fucosidase 1); alpha-L-fucosidase	0.00325645	2.49139	5.62318
Csa5G590170	mitotic spindle checkpoint protein, putative (MAD2)	0.0017214	2.50006	5.65711
Csa7G378440	PSBW PSBW (PHOTOSYSTEM II REACTION CENTER W)	0.001495	2.50053	5.65895
Csa6G490260	unknown protein	0.000255951	2.50369	5.67136
Csa7G232570	protease inhibitor/seed storage/lipid transfer protein (LTP)-related	0.00226834	2.50989	5.69577
Csa2G049850	ubiquitin-associated (UBA)/TS-N domain-containing protein	0.00133161	2.51277	5.70717
Csa4G628890	ATBZIP61, BZIP61 BZIP61; DNA binding / transcription activator/ transcription factor	0.000424458	2.51513	5.71649
Csa6G396650	LYM1 LYM1 (LYSM DOMAIN GPI-ANCHORED PROTEIN 1 PRECURSOR)	0.000986163	2.5156	5.71835
Csa4G377750	unknown protein	0.000448084	2.52377	5.75083
Csa4G629460	aminotransferase class IV family protein	0.000632944	2.53416	5.79241
Csa4G620610	LOCATED IN: endomembrane system; CONTAINS InterPro DOMAIN/s: X8 (InterPro:IPR012946); BEST Arabidopsis thaliana protein match is: glycosyl hydrolase family protein 17 (TAIR:AT5G67460.1); Has 136128 Blast hits to 57102 proteins in 1817 species: Archae - 165; Bacteria - 17617; Metazoa - 56967; Fungi - 20796; Plants - 12784; Viruses - 3661; Other Eukaryotes - 24138 (source: NCBI BLink).	1.10226e-05	2.54779	5.84739
Csa5G158580	amine oxidase/ copper ion binding / quinone binding	2.73162e-06	2.55314	5.86909
Csa1G277980	NA	7.24522e-05	2.55401	5.87264
Csa5G603280	ATNAT7, NAT7 xanthine/uracil permease family protein	3.0267e-05	2.55725	5.88585
Csa2G021500	trypsin and protease inhibitor family protein / Kunitz family protein	0.000644388	2.56408	5.91379
Csa6G091940	protein binding	0.000120414	2.56408	5.91379
Csa1G109330	scpl48 scpl48 (serine carboxypeptidase-like 48); serine-type carboxypeptidase	0.000173046	2.56434	5.91484
Csa2G075410	unknown protein	3.3754e-05	2.56732	5.92708
Csa3G646660	NA	0.000571633	2.57172	5.94518
Csa1G032410	anac057 anac057 (Arabidopsis NAC domain containing protein 57); transcription factor	0.000325268	2.57953	5.97744
Csa4G054810	nodulin MtN3 family protein	0.000935575	2.6018	6.07045
Csa3G895090	PAP1, IAA26 PAP1 (PHYTOCHROME-ASSOCIATED PROTEIN 1); transcription factor	0.00243654	2.60696	6.0922
Csa3G736590	pentatricopeptide (PPR) repeat-containing protein	0.002445	2.60696	6.0922
Csa7G452920	unknown protein	0.000151988	2.6219	6.15561
Csa1G222870	FUNCTIONS IN: molecular_function unknown; INVOLVED IN: biological_process unknown; LOCATED IN: endomembrane system, membrane; EXPRESSED IN: 24 plant structures; EXPRESSED DURING: 13 growth stages; CONTAINS InterPro DOMAIN/s: Protein of unknown function DUF6, transmembrane (InterPro:IPR000620); BEST Arabidopsis thaliana protein match is: membrane protein (TAIR:AT3G07080.1); Has 1078 Blast hits to …	0.000761129	2.62271	6.15905
Csa3G836520	CA1 CA1 (CARBONIC ANHYDRASE 1); carbonate dehydratase/ zinc ion binding	0.00278367	2.62271	6.15905
Csa5G591730	zinc finger (C3HC4-type RING finger) family protein	0.000846556	2.62271	6.15905
Csa3G099660	ATCNGC4, CNGC4, HLM1, DND2 ATCNGC4 (CYCLIC NUCLEOTIDE-GATED CATION CHANNEL 4); calmodulin binding / cation channel/ cation transmembrane transporter/ cyclic nucleotide binding	7.73569e-06	2.62902	6.18605
Csa3G040860	terpene synthase/cyclase family protein	0.000319562	2.63266	6.20168
Csa6G521610	FUNCTIONS IN: molecular_function unknown; INVOLVED IN: biological_process unknown; LOCATED IN: endomembrane system; CONTAINS InterPro DOMAIN/s: X8 (InterPro:IPR012946); BEST Arabidopsis thaliana protein match is: unknown protein (TAIR:AT2G30933.2); Has 72661 Blast hits to 25630 proteins in 1396 species: Archae - 121; Bacteria - 23698; Metazoa - 22516; Fungi - 4473; Plants - 9059; Viruses - 967; O…	1.16243e-05	2.6361	6.21648
Csa4G615240	PIF4, SRL2 PIF4 (phytochrome interacting factor 4); DNA binding / protein binding / transcription factor	0.000134219	2.64246	6.24394
Csa5G174660	NA	0.00358465	2.64355	6.24865
Csa6G139130	LBD4 LBD4 (LOB DOMAIN-CONTAINING PROTEIN 4)	0.00456455	2.64355	6.24865
Csa4G430830	CRK1, ATCRK1, ATCBK3 CRK1 (CDPK-RELATED KINASE 1); calcium ion binding / calcium-dependent protein serine/threonine phosphatase/ calmodulin-dependent protein kinase/ kinase	0.000183556	2.64408	6.25095
Csa3G852600	CYP82C4 CYP82C4; electron carrier/ heme binding / iron ion binding / monooxygenase/ oxygen binding	3.81615e-05	2.64669	6.26227
Csa1G597160	LHCA6, LHCA2*1 LHCA6; chlorophyll binding	0.0010428	2.64986	6.27605
Csa4G639800	CYP707A4 CYP707A4; (+)-abscisic acid 8'-hydroxylase/ oxygen binding	0.00105921	2.6517	6.28407
Csa1G042820	PIN1, ATPIN1 PIN1 (PIN-FORMED 1); transporter	0.000532044	2.65506	6.29873
Csa3G845480	MSS1, STP13 MSS1; carbohydrate transmembrane transporter/ hexose:hydrogen symporter/ high-affinity hydrogen:glucose symporter/ sugar:hydrogen symporter	0.000199339	2.65733	6.30867
Csa1G696520	catalytic	2.63469e-07	2.6592	6.31684
Csa6G124100	folic acid binding / transferase	2.36628e-05	2.6608	6.32382
Csa3G895630	ATHB-8, ATHB8 ATHB-8 (HOMEOBOX GENE 8); DNA binding / transcription factor	4.45188e-07	2.6626	6.33175
Csa1G324370	nitrate transporter (NTP2)	0.000441024	2.67807	6.39999
Csa6G020180	NA	3.50766e-05	2.68102	6.41309
Csa3G733220	17.8 kDa class I heat shock protein (HSP17.8-CI)	8.08212e-05	2.6833	6.42325
Csa3G778270	ABA2, SIS4, GIN1, SDR1, ISI4, SRE1, ATABA2, ATSDR1 ABA2 (ABA DEFICIENT 2); alcohol dehydrogenase/ oxidoreductase/ xanthoxin dehydrogenase	0.000438725	2.68511	6.43131
Csa2G416240	ATCSLB03, CSLB03, ATCSLB3 ATCSLB03; cellulose synthase/ transferase/ transferase, transferring glycosyl groups	3.87879e-05	2.6917	6.46073
Csa5G612830	RTM2 RTM2 (RESTRICTED TEV MOVEMENT 2)	0.00421792	2.69202	6.46219
Csa4G000010	xyloglucan:xyloglucosyl transferase, putative / xyloglucan endotransglycosylase, putative / endo-xyloglucan transferase, putative	0.000123675	2.70029	6.49933
Csa5G158590	CYP706A6 CYP706A6; electron carrier/ heme binding / iron ion binding / monooxygenase/ oxygen binding	5.12489e-07	2.7007	6.50116
Csa6G433300	AGT, AGT1 AGT (ALANINE:GLYOXYLATE AMINOTRANSFERASE); alanine-glyoxylate transaminase/ serine-glyoxylate transaminase/ serine-pyruvate transaminase	2.00786e-06	2.70365	6.51448
Csa5G179220	esterase/lipase/thioesterase family protein	8.52648e-06	2.71018	6.54404
Csa5G642730	NIK1 NIK1 (NSP-INTERACTING KINASE 1); kinase	1.86285e-06	2.71385	6.56072
Csa6G302120	unknown protein	0.00144615	2.71506	6.56619
Csa6G402550	CLE26 CLE26 (CLAVATA3/ESR-RELATED 26); protein binding / receptor binding	8.62551e-05	2.71711	6.57556
Csa6G495030	formamidase, putative / formamide amidohydrolase, putative	4.70908e-05	2.72507	6.61194
Csa4G043950	pectinesterase family protein	8.35576e-07	2.72774	6.62419
Csa1G540370	FAD-binding domain-containing protein	6.68174e-06	2.72776	6.62427
Csa4G188400	leucine-rich repeat transmembrane protein kinase, putative	5.10188e-06	2.72817	6.62613
Csa1G589110	esterase/lipase/thioesterase family protein	0.000232899	2.73059	6.63725
Csa2G381740	PLDALPHA2 PLDALPHA2 (phosphlipase d alpha 2); phospholipase D	9.06184e-05	2.73696	6.66664
Csa6G490130	Dof-type zinc finger domain-containing protein	3.04032e-06	2.73711	6.66735
Csa3G894480	AAP6 AAP6 (AMINO ACID PERMEASE 6); acidic amino acid transmembrane transporter/ amino acid transmembrane transporter/ neutral amino acid transmembrane transporter	2.63035e-05	2.74816	6.71862
Csa3G171770	thioesterase family protein	0.00205067	2.76217	6.78417
Csa1G024900	MATE efflux protein-related	3.80634e-05	2.7625	6.78573
Csa1G022490	aspartyl protease family protein	0.000152421	2.76255	6.78595
Csa2G264060	disease resistance-responsive protein-related / dirigent protein-related	1.0992e-05	2.76911	6.8169
Csa2G349650	sphere organelles protein-related	0.000716274	2.78011	6.86907
Csa5G647590	CSA1 CSA1 (constitutive shade-avoidance1); ATP binding / transmembrane receptor	0.00292029	2.78435	6.88927
Csa2G367230	abscisic acid-responsive HVA22 family protein	3.1891e-05	2.78679	6.9009
Csa3G778180	NA	0.000117822	2.79052	6.91879
Csa2G277660	protein binding / signal transducer	9.95011e-05	2.79118	6.92195
Csa3G147770	ACL5 ACL5 (ACAULIS 5); spermine synthase/ thermospermine synthase	2.49666e-05	2.79539	6.94218
Csa2G075330	disease resistance protein (TIR-NBS-LRR class), putative	0.000238701	2.79659	6.94794
Csa1G697530	ethylene-responsive family protein	8.11093e-07	2.80647	6.99569
Csa1G064170	tryptophan synthase, beta subunit, putative	2.34023e-05	2.80932	7.00956
Csa1G066520	phototropic-responsive NPH3 protein-related	3.91945e-05	2.81208	7.02295
Csa6G517150	Dof-type zinc finger domain-containing protein	0.00199045	2.82839	7.10281
Csa1G703070	ATPP2-A1, ATPP2A-1, PP2-A1 ATPP2-A1; carbohydrate binding	0.00125781	2.83366	7.1288
Csa2G286480	sks15 sks15 (SKU5 Similar 15); copper ion binding / oxidoreductase	0.00245505	2.83366	7.1288
Csa7G324140	CYP707A3 CYP707A3; (+)-abscisic acid 8'-hydroxylase/ oxygen binding	0.000770059	2.83366	7.1288
Csa6G516730	basic helix-loop-helix (bHLH) family protein	0.00027497	2.83627	7.14172
Csa6G485140	NA	1.59999e-06	2.84041	7.16226
Csa7G446760	unknown protein	0.000934446	2.84176	7.16892
Csa7G378410	WRKY21 WRKY21; calmodulin binding / transcription factor	0.000357244	2.84328	7.17651
Csa5G577350	zinc finger protein-related	4.88299e-07	2.84545	7.18731
Csa2G369230	ripening-responsive protein, putative	6.37663e-05	2.84707	7.19538
Csa4G296840	aldo/keto reductase family protein	2.18885e-05	2.85957	7.25799
Csa4G496760	PAD4, ATPAD4 PAD4 (PHYTOALEXIN DEFICIENT 4); lipase/ protein binding / triacylglycerol lipase	0.000505423	2.86111	7.26576
Csa6G191030	Dof-type zinc finger domain-containing protein	0.000134591	2.86159	7.26815
Csa2G336150	protein kinase family protein	3.64578e-05	2.86588	7.28983
Csa4G638320	unknown protein	0.000375976	2.86622	7.29153
Csa3G127230	ATMRP15 ATMRP15; ATPase, coupled to transmembrane movement of substances	0.000185679	2.86748	7.29791
Csa3G736910	pentatricopeptide (PPR) repeat-containing protein	0.00164635	2.86821	7.30157
Csa5G609620	AP2 domain-containing transcription factor, putative	8.88905e-05	2.88546	7.38941
Csa2G406800	FLA7 FLA7 (FASCICLIN-LIKE ARABINOOGALACTAN 7)	9.01146e-05	2.90279	7.47873
Csa4G410800	VOZ1, ATVOZ1 VOZ1 (VASCULAR PLANT ONE ZINC FINGER PROTEIN); transcription activator	0.000155761	2.9066	7.49847
Csa6G484580	zinc finger (C3HC4-type RING finger) family protein	0.00106825	2.9066	7.49847
Csa6G401370	ATSBT5.2 ATSBT5.2; identical protein binding / serine-type endopeptidase	0.000165812	2.91998	7.56833
Csa6G401460	unknown protein	0.000612884	2.92252	7.58167
Csa4G280480	unknown protein	3.19045e-06	2.9226	7.5821
Csa3G110010	unknown protein	1.57677e-06	2.92731	7.60693
Csa3G841480	basic helix-loop-helix (bHLH) family protein	0.00392723	2.92974	7.61974
Csa3G852590	CYP82C4 CYP82C4; electron carrier/ heme binding / iron ion binding / monooxygenase/ oxygen binding	0.000244013	2.93853	7.66629
Csa1G089510	Dof-type zinc finger domain-containing protein	6.24352e-06	2.94098	7.67934
Csa5G593440	CYP71B19 CYP71B19; electron carrier/ heme binding / iron ion binding / monooxygenase/ oxygen binding	4.22295e-05	2.96543	7.81059
Csa4G639930	AT-HSFB4, HSFB4 AT-HSFB4; DNA binding / transcription factor	0.000207447	2.96865	7.82801
Csa5G416260	PDLP7 PDLP7 (PLASMODESMATA-LOCATED PROTEIN 7)	1.83279e-05	2.96975	7.834
Csa3G610280	PDLP2 PDLP2 (PLASMODESMATA-LOCATED PROTEIN 2)	0.00231349	2.98171	7.89924
Csa5G515000	ATDOF2.4, DOF2.4 Dof-type zinc finger domain-containing protein	2.3986e-05	2.98256	7.90387
Csa5G636550	ribonuclease T2 family protein	3.68064e-06	2.99071	7.94866
Csa7G027790	XCP1 XCP1 (XYLEM CYSTEINE PEPTIDASE 1); cysteine-type endopeptidase/ cysteine-type peptidase	0.000175954	3.00304	8.01688
Csa3G116700	WRKY family transcription factor	7.4082e-07	3.01919	8.10714
Csa1G229500	DIN10 DIN10 (DARK INDUCIBLE 10); hydrolase, hydrolyzing O-glycosyl compounds	5.85063e-08	3.02271	8.12692
Csa4G644740	ANT, DRG, CKC, CKC1 ANT (AINTEGUMENTA); DNA binding / transcription factor	4.50573e-06	3.02665	8.14916
Csa4G129550	NA	4.64588e-05	3.02734	8.15307
Csa5G157320	CYP76C3 CYP76C3; electron carrier/ heme binding / iron ion binding / monooxygenase/ oxygen binding	0.00039739	3.02952	8.16541
Csa3G895720	NA	0.00197918	3.03188	8.17873
Csa3G778390	HVA22J HVA22J (HVA22-LIKE PROTEIN J)	0.00217104	3.03188	8.17873
Csa3G627720	phototropic-responsive NPH3 family protein	1.40349e-06	3.03247	8.18211
Csa2G250430	STH2 STH2 (SALT TOLERANCE HOMOLOG2); transcription factor/ zinc ion binding	1.19795e-05	3.03816	8.21443
Csa2G409480	NUC NUC (nutcracker); nucleic acid binding / transcription factor/ zinc ion binding	9.43577e-05	3.04167	8.23441
Csa7G014500	monooxygenase, putative (MO2)	2.59348e-05	3.04167	8.23441
Csa5G603370	IAR3, JR3 IAR3 (IAA-ALANINE RESISTANT 3); IAA-Ala conjugate hydrolase/ metallopeptidase	7.06123e-05	3.0451	8.25402
Csa3G876030	SYTD, ATSYTD, NTMC2TYPE2.2, NTMC2T2.2 SYTD	0.000178397	3.05433	8.30702
Csa4G290740	leucine-rich repeat family protein	7.11768e-09	3.05438	8.30729
Csa5G172270	GA5(GA REQUIRING 5), GA20OX1, AT2301, ATGA20OX1 GA20OX1; gibberellin 20-oxidase	1.29357e-05	3.06607	8.3749
Csa3G903530	KAO2, CYP88A4 KAO2 (ENT-KAURENOIC ACID HYDROXYLASE 2); ent-kaurenoate oxidase/ oxygen binding	4.23456e-06	3.06782	8.38504
Csa3G172380	glycosyl hydrolase family 17 protein	1.96e-06	3.07027	8.39929
Csa3G903540	KAO2, CYP88A4 KAO2 (ENT-KAURENOIC ACID HYDROXYLASE 2); ent-kaurenoate oxidase/ oxygen binding	3.67808e-06	3.07098	8.40342
Csa4G005530	glycosyl hydrolase family 17 protein	0.000115453	3.07931	8.45209
Csa1G570190	short-chain dehydrogenase/reductase (SDR) family protein	5.2033e-09	3.0798	8.45498
Csa5G523090	OLEO2, OLE2 OLEO2 (OLEOSIN 2)	4.18729e-05	3.08889	8.50842
Csa2G363030	nodulin MtN21 family protein	0.00350825	3.08932	8.51094
Csa1G038900	actin binding	3.75598e-06	3.09439	8.54089
Csa2G239380	unknown protein	2.44122e-05	3.09702	8.5565
Csa1G044880	ABA2, SIS4, GIN1, SDR1, ISI4, SRE1, ATABA2, ATSDR1 ABA2 (ABA DEFICIENT 2); alcohol dehydrogenase/ oxidoreductase/ xanthoxin dehydrogenase	4.24762e-05	3.10377	8.59661
Csa5G639500	unknown protein	0.000537424	3.10393	8.59757
Csa5G561790	glycosyl hydrolase family 17 protein	0.000831047	3.10393	8.59757
Csa7G011870	UBC9 UBC9 (UBIQUITIN CONJUGATING ENZYME 9); ubiquitin-protein ligase	0.000547203	3.10393	8.59757
CsaUNG008290	aspartic-type endopeptidase	5.51994e-05	3.11555	8.66711
Csa6G104640	AP2 domain-containing transcription factor TINY, putative	0.000240947	3.11831	8.68371
Csa5G602230	unknown protein	5.4013e-07	3.12043	8.69648
Csa3G598890	short-chain dehydrogenase/reductase (SDR) family protein	2.09879e-06	3.12101	8.69995
Csa2G047780	NA	2.20473e-07	3.1262	8.73134
Csa4G132680	PTF1, TCP13, TFPD PTF1 (PLASTID TRANSCRIPTION FACTOR 1); transcription factor	0.00127361	3.12726	8.73772
Csa5G523130	unknown protein	2.22505e-06	3.14547	8.84875
Csa4G094530	rhomboid family protein	1.3142e-06	3.1516	8.88643
Csa1G408710	ZLL, PNH, AGO10 ZLL (ZWILLE); translation initiation factor	0.00177938	3.17268	9.01722
Csa1G635920	unknown protein	0.000525622	3.17461	9.02924
Csa2G009550	LSH1 LSH1 (LIGHT-DEPENDENT SHORT HYPOCOTYLS 1)	5.52325e-05	3.17648	9.04101
Csa2G006170	nitrate transporter (NTP2)	1.84274e-05	3.19048	9.12912
Csa3G454120	DTA4 DTA4 (DOWNSTREAM TARGET OF AGL15-4)	9.9059e-05	3.19809	9.17743
Csa1G680110	MLP423 MLP423 (MLP-LIKE PROTEIN 423)	0.000271231	3.19809	9.17743
Csa1G651140	aspartyl protease family protein	9.49526e-05	3.20195	9.20201
Csa4G031070	BGLU44 BGLU44 (B-S GLUCOSIDASE 44); (R)-amygdalin beta-glucosidase/ 4-methylumbelliferyl-beta-D-glucopyranoside beta-glucosidase/ beta-gentiobiose beta-glucosidase/ cellobiose glucosidase/ esculin beta-glucosidase/ hydrolase, hydrolyzing O-glycosyl compounds	7.7955e-07	3.20352	9.21204
Csa5G608050	NIK1 NIK1 (NSP-INTERACTING KINASE 1); kinase	4.55036e-06	3.20668	9.23221
Csa4G005010	unknown protein	2.35761e-07	3.20965	9.25125
Csa7G063960	AtUGT85A2 AtUGT85A2 (UDP-glucosyl transferase 85A2); UDP-glycosyltransferase/ glucuronosyltransferase/ transferase, transferring glycosyl groups	3.98117e-06	3.23065	9.38694
Csa3G904140	APRR2, PRR2 APRR2; transcription factor/ two-component response regulator	9.19788e-10	3.23074	9.38751
Csa6G088710	CYP87A2 CYP87A2; electron carrier/ heme binding / iron ion binding / monooxygenase/ oxygen binding	4.18672e-05	3.24299	9.46757
Csa4G644680	NA	1.59158e-07	3.24609	9.48792
Csa5G601520	NA	9.82051e-08	3.25257	9.53065
Csa1G168880	short-chain dehydrogenase/reductase (SDR) family protein	0.000161204	3.25277	9.53197
Csa6G449850	NLI interacting factor (NIF) family protein	0.000679551	3.25945	9.57621
Csa1G161590	esterase/lipase/thioesterase family protein	3.38209e-05	3.27578	9.68518
Csa1G060770	NA	6.9081e-08	3.28277	9.7322
Csa4G016490	transferase family protein	0.000671999	3.30096	9.85571
Csa6G513550	aspartyl protease family protein	1.4169e-05	3.30963	9.91511
Csa7G448040	NA	1.0603e-05	3.31023	9.91928
Csa7G448050	NA	1.06406e-05	3.31023	9.91928
Csa1G060760	NA	9.71565e-10	3.3205	9.99011
Csa6G454380	ATOFP13, OFP13 OFP13 (ARABIDOPSIS THALIANA OVATE FAMILY PROTEIN 13)	6.36444e-06	3.32164	9.998
Csa5G605030	PKS1 PKS1 (PHYTOCHROME KINASE SUBSTRATE 1); protein binding	0.000239082	3.33519	10.0923
Csa3G002890	ATMGL ATMGL (ARABIDOPSIS THALIANA METHIONINE GAMMA-LYASE); catalytic/ methionine gamma-lyase	0.000239548	3.33519	10.0923
Csa2G236620	OST1, SNRK2-6, SRK2E, SNRK2.6, P44 OST1 (OPEN STOMATA 1); calcium-dependent protein serine/threonine kinase/ kinase/ protein kinase	0.000435444	3.3413	10.1352
Csa3G019320	zinc finger (C3HC4-type RING finger) family protein	1.63707e-05	3.3495	10.1929
Csa5G114580	pentatricopeptide (PPR) repeat-containing protein	3.01329e-10	3.3505	10.2
Csa1G426450	heat shock protein-related	3.5059e-06	3.36123	10.2762
Csa6G012240	LBD21 LBD21 (LOB DOMAIN-CONTAINING PROTEIN 21)	5.17163e-07	3.37644	10.385
Csa5G165890	AMP-dependent synthetase and ligase family protein	1.5579e-05	3.37964	10.4081
Csa5G407060	AST68, SULTR2;1 AST68; sulfate transmembrane transporter	0.000433823	3.38055	10.4147
Csa5G610370	receptor serine/threonine kinase, putative	0.000375165	3.38055	10.4147
Csa6G301050	FUNCTIONS IN: molecular_function unknown; INVOLVED IN: biological_process unknown; LOCATED IN: endomembrane system; CONTAINS InterPro DOMAIN/s: Lipase/lipooxygenase, PLAT/LH2 (InterPro:IPR008976), Embryo-specific 3 (InterPro:IPR010417); BEST Arabidopsis thaliana protein match is: embryo-specific protein-related (TAIR:AT5G62200.1); Has 60 Blast hits to 60 proteins in 11 species: Archae - 0; Bacter…	1.63342e-05	3.38741	10.4644
Csa2G010390	PR4, HEL, PR-4 PR4 (PATHOGENESIS-RELATED 4); chitin binding	3.17692e-05	3.38999	10.4831
Csa7G048120	LSH10 LSH10 (LIGHT SENSITIVE HYPOCOTYLS 10)	2.56901e-07	3.39196	10.4974
Csa4G650230	AtGDU4 AtGDU4 (Arabidopsis thaliana GLUTAMINE DUMPER 4)	8.95752e-07	3.39847	10.5449
Csa5G002570	short-chain dehydrogenase/reductase (SDR) family protein	4.03291e-06	3.40184	10.5696
Csa6G151810	CER4, G7, FAR3 CER4 (ECERIFERUM 4); fatty acyl-CoA reductase (alcohol-forming)/ oxidoreductase, acting on the CH-CH group of donors	1.43707e-05	3.40248	10.5742
Csa1G001360	transferase family protein	3.15433e-05	3.41413	10.6599
Csa6G502700	MNP MNP (MONOPOLE); transcription factor	0.000344377	3.41876	10.6942
Csa2G036680	SAMDC SAMDC (S-ADENOSYLMETHIONINE DECARBOXYLASE); adenosylmethionine decarboxylase	2.61401e-07	3.42359	10.7301
Csa4G370570	zinc finger (C3HC4-type RING finger) family protein	0.000101674	3.42398	10.733
Csa1G031890	SUS6, ATSUS6 SUS6 (SUCROSE SYNTHASE 6); UDP-glycosyltransferase/ sucrose synthase	1.41538e-06	3.42816	10.7642
Csa2G356690	AT-HSFB4, HSFB4 AT-HSFB4; DNA binding / transcription factor	8.35383e-05	3.43095	10.785
Csa4G004840	zinc finger (Ran-binding) family protein	1.34354e-05	3.4472	10.9072
Csa2G418930	ATGLR3.4, GLR3.4, GLUR3 ATGLR3.4; intracellular ligand-gated ion channel	2.18489e-05	3.46771	11.0633
Csa6G444970	NA	9.0205e-06	3.46771	11.0633
Csa7G407600	BXL2, ATBXL2 BXL2 (BETA-XYLOSIDASE 2); hydrolase, hydrolyzing O-glycosyl compounds	0.000248347	3.49226	11.2532
Csa5G021310	unknown protein	3.64664e-05	3.49508	11.2752
Csa3G127220	ATMRP9 ATMRP9; ATPase, coupled to transmembrane movement of substances	8.22938e-05	3.51425	11.426
Csa1G046820	ATMYB4, ATMYB86 ATMYB86 (MYB DOMAIN PROTEIN 86); specific transcriptional repressor/ transcription repressor	0.00069572	3.5147	11.4296
Csa4G443110	peroxidase, putative	0.000811175	3.5147	11.4296
Csa1G046080	Dof-type zinc finger domain-containing protein	2.7047e-05	3.51794	11.4553
Csa1G097670	FUNCTIONS IN: molecular_function unknown; INVOLVED IN: meiotic chromosome segregation; LOCATED IN: chromosome, centromeric region, nucleus; EXPRESSED IN: 22 plant structures; EXPRESSED DURING: 13 growth stages; CONTAINS InterPro DOMAIN/s: Shugoshin, C-terminal (InterPro:IPR011515); BEST Arabidopsis thaliana protein match is: unknown protein (TAIR:AT3G10440.1); Has 2357 Blast hits to 1923 proteins…	1.43718e-05	3.52338	11.4985
Csa3G847610	unknown protein	0.000149908	3.52766	11.5327
Csa1G569190	unknown protein	0.000295127	3.52766	11.5327
Csa2G406090	unknown protein	4.10497e-05	3.53445	11.5871
Csa2G377980	ATOPT6, OPT6 OPT6 (OLIGOPEPTIDE TRANSPORTER 1); oligopeptide transporter	5.70346e-07	3.53809	11.6164
Csa3G119300	NA	2.3858e-05	3.54872	11.7023
Csa5G160170	BETA-VPE, BETAVPE BETA-VPE (BETA VACUOLAR PROCESSING ENZYME); cysteine-type endopeptidase	0.000615457	3.56487	11.834
Csa6G139770	WRKY71, ATWRKY71 WRKY71; transcription factor	0.00109766	3.56487	11.834
Csa4G296910	DC1 domain-containing protein	0.0013262	3.56487	11.834
CsaUNG033670	unknown protein	0.000550189	3.56487	11.834
Csa7G414490	copper ion binding / oxidoreductase	2.18958e-06	3.57413	11.9102
Csa6G052080	leucine-rich repeat transmembrane protein kinase, putative	1.40226e-09	3.60513	12.1689
Csa6G491660	ATARFA1F ATARFA1F (ARABIDOPSIS THALIANA ADP-RIBOSYLATION FACTOR A1F); GTP binding / copper ion binding / phospholipase activator/ protein binding	8.96905e-07	3.61126	12.2207
Csa6G160180	EFE, ACO4, EAT1 EFE (ETHYLENE-FORMING ENZYME); 1-aminocyclopropane-1-carboxylate oxidase	4.69017e-07	3.61595	12.2605
Csa1G004240	leucine-rich repeat protein kinase, putative	2.90156e-06	3.61709	12.2702
Csa3G123720	dehydration-responsive family protein	7.93241e-05	3.66114	12.6507
Csa1G708660	ATPP2-A9 ATPP2-A9 (Phloem protein 2-A9); carbohydrate binding	8.37418e-06	3.6621	12.6591
Csa3G735010	heavy-metal-associated domain-containing protein	2.42489e-06	3.67482	12.7711
Csa3G812230	BGLU11 BGLU11 (BETA GLUCOSIDASE 11); hydrolase, hydrolyzing O-glycosyl compounds	1.38576e-09	3.69287	12.932
Csa3G845490	EXGT-A4 EXGT-A4 (ENDOXYLOGLUCAN TRANSFERASE A4); hydrolase, acting on glycosyl bonds / hydrolase, hydrolyzing O-glycosyl compounds / xyloglucan:xyloglucosyl transferase	4.89612e-06	3.70285	13.0218
Csa5G633170	ABC transporter family protein	0.000332384	3.70567	13.0472
Csa7G394640	phototropic-responsive NPH3 family protein	4.67788e-05	3.72352	13.2097
Csa6G084600	NA	6.36517e-05	3.72352	13.2097
Csa3G865390	nodulin MtN21 family protein	0.000595232	3.75373	13.4891
Csa7G029430	FUNCTIONS IN: molecular_function unknown; INVOLVED IN: biological_process unknown; LOCATED IN: cellular_component unknown; CONTAINS InterPro DOMAIN/s: DC1 (InterPro:IPR004146); BEST Arabidopsis thaliana protein match is: DC1 domain-containing protein (TAIR:AT1G20990.1); Has 719 Blast hits to 448 proteins in 12 species: Archae - 0; Bacteria - 0; Metazoa - 0; Fungi - 2; Plants - 717; Viruses - 0; O…	3.98628e-06	3.75804	13.5295
Csa5G628140	PDLP6 PDLP6 (PLASMODESMATA-LOCATED PROTEIN 6)	7.32839e-09	3.78015	13.7385
Csa1G009830	NDF6 NDF6 (NDH DEPENDENT FLOW 6)	0.00035545	3.79244	13.8561
Csa6G001220	CIPK1, SnRK3.16 CIPK1 (CBL-INTERACTING PROTEIN KINASE 1); kinase/ protein binding	4.12655e-08	3.79521	13.8826
Csa2G193340	unknown protein	1.0309e-08	3.80398	13.9673
Csa1G278500	NA	1.21986e-07	3.80679	13.9945
Csa3G778450	heat shock protein-related	7.72954e-07	3.81065	14.032
Csa3G872130	unknown protein	1.40031e-05	3.81142	14.0395
Csa6G517950	Dof-type zinc finger domain-containing protein	1.2957e-07	3.82428	14.1652
Csa2G425790	protein kinase family protein	0.000354353	3.83395	14.2605
Csa5G609630	oxidoreductase family protein	0.000166437	3.83395	14.2605
Csa3G183380	ATFRO4, FRO4 FRO4 (FERRIC REDUCTION OXIDASE 4); ferric-chelate reductase	2.93945e-05	3.84073	14.3276
Csa2G062630	leucine-rich repeat family protein	2.31196e-05	3.84073	14.3276
Csa5G550240	VIT1 VIT1 (vacuolar iron transporter 1); iron ion transmembrane transporter	2.18827e-09	3.86336	14.5541
Csa2G061600	heat shock protein-related	0.000133683	3.87429	14.6649
Csa3G895620	leucine-rich repeat transmembrane protein kinase, putative	9.82746e-05	3.92278	15.1661
Csa5G604230	thaumatin-like protein, putative	1.35458e-05	3.92278	15.1661
Csa5G640530	NA	2.23261e-08	3.92387	15.1776
Csa1G445360	ATPUP10 ATPUP10; purine transmembrane transporter	5.2874e-07	3.93266	15.2703
Csa4G002520	ATCSLD5, CSLD5 ATCSLD5; 1,4-beta-D-xylan synthase/ cellulose synthase	0.000187172	3.93277	15.2715
Csa4G664450	metal ion binding	5.54357e-07	3.94588	15.4109
Csa5G640540	FER FER (FERONIA); kinase/ protein kinase	8.17428e-05	3.95175	15.4737
Csa6G088170	CYP89A6 CYP89A6; electron carrier/ heme binding / iron ion binding / monooxygenase/ oxygen binding	0.000104292	3.98897	15.8781
Csa6G107320	NA	3.45694e-09	3.99408	15.9345
Csa2G176190	NA	0.00013349	3.99918	15.991
Csa5G410730	ATGSR1, GLN1;1, GSR 1 ATGSR1; copper ion binding / glutamate-ammonia ligase	7.56372e-06	4.02539	16.2841
Csa5G182030	ATDOF2.4, DOF2.4 Dof-type zinc finger domain-containing protein	1.59275e-07	4.03342	16.3749
CsaUNG029170	leucine-rich repeat family protein	6.42563e-08	4.04706	16.5305
Csa5G150450	NA	2.87867e-12	4.053	16.5987
Csa6G483430	C/VIF2, ATC/VIF2 C/VIF2 (CELL WALL / VACUOLAR INHIBITOR OF FRUCTOSIDASE 2); enzyme inhibitor/ pectinesterase/ pectinesterase inhibitor	5.44092e-09	4.06151	16.6969
Csa5G623480	TET6 TET6 (TETRASPANIN6)	8.74987e-06	4.07409	16.8431
Csa3G096040	terpene synthase/cyclase family protein	3.85234e-05	4.07802	16.8891
Csa5G031450	phosphoglucomutase, putative / glucose phosphomutase, putative	3.7574e-05	4.09519	17.0913
Csa2G100560	transcription factor	3.80692e-08	4.12614	17.4619
Csa6G046380	NA	2.65748e-05	4.12893	17.4957
Csa7G240140	APL, WDY APL (ALTERED PHLOEM DEVELOPMENT); transcription factor/ transcription regulator	1.07924e-07	4.13852	17.6124
Csa3G009500	TET1, TRN2 TRN2 (TORNADO 2)	3.23683e-06	4.14418	17.6816
Csa1G614140	NA	1.9496e-13	4.15189	17.7764
Csa7G390070	catalytic	3.5136e-05	4.19413	18.3045
Csa7G253780	ATPLT5 ATPLT5 (POLYOL TRANSPORTER 5); D-ribose transmembrane transporter/ D-xylose transmembrane transporter/ carbohydrate transmembrane transporter/ galactose transmembrane transporter/ glucose transmembrane transporter/ glycerol transmembrane transporter/ mann	1.79689e-05	4.19413	18.3045
Csa3G098550	dihydroflavonol 4-reductase family / dihydrokaempferol 4-reductase family	3.76305e-08	4.19509	18.3168
Csa3G214070	pathogenesis-related thaumatin family protein	1.08198e-06	4.20323	18.4203
Csa3G166200	FUNCTIONS IN: molecular_function unknown; INVOLVED IN: biological_process unknown; LOCATED IN: cellular_component unknown; EXPRESSED IN: 24 plant structures; EXPRESSED DURING: 13 growth stages; CONTAINS InterPro DOMAIN/s: Lg106-like (InterPro:IPR012482); BEST Arabidopsis thaliana protein match is: unknown protein (TAIR:AT1G69510.3); Has 94 Blast hits to 94 proteins in 12 species: Archae - 0; Bact…	5.19743e-06	4.21102	18.5201
Csa3G099720	ATMDAR1 monodehydroascorbate reductase, putative	2.20678e-09	4.23113	18.78
Csa2G349660	unknown protein	1.18966e-09	4.24066	18.9046
Csa3G097040	ATTPS21, TPS21 TPS21 (TERPENE SYNTHASE 21); (-)-E-beta-caryophyllene synthase/ alpha-humulene synthase	2.07202e-05	4.24117	18.9112
Csa6G521030	AWPM-19-like membrane family protein	4.80628e-08	4.2412	18.9116
Csa2G356090	leucine-rich repeat family protein	7.75442e-10	4.24599	18.9745
Csa1G505950	Dof-type zinc finger domain-containing protein	8.56478e-09	4.25755	19.1271
Csa6G075110	SPX (SYG1/Pho81/XPR1) domain-containing protein	0.000145463	4.25892	19.1453
Csa2G402110	gibberellin-responsive protein, putative	1.82365e-09	4.27034	19.2974
Csa3G081340	heat shock protein-related	3.42799e-08	4.27294	19.3323
Csa1G025070	PIN1, ATPIN1 PIN1 (PIN-FORMED 1); transporter	1.70173e-08	4.31561	19.9125
Csa3G731070	avirulence-responsive family protein / avirulence induced gene (AIG1) family protein	6.02028e-08	4.32608	20.0576
Csa3G485860	ethylene-responsive family protein	1.35189e-06	4.3559	20.4765
Csa3G843790	NDF2 NDF2 (NDH-DEPENDENT CYCLIC ELECTRON FLOW 1); carbohydrate binding / catalytic	8.00336e-07	4.3559	20.4765
Csa2G271480	NA	1.31458e-08	4.35705	20.4928
Csa6G423340	HVA22F HVA22F (HVA22-LIKE PROTEIN F)	9.18744e-08	4.36303	20.578
Csa2G005920	myb family transcription factor	3.93101e-06	4.42893	21.5398
Csa4G639110	NA	3.94398e-06	4.42893	21.5398
Csa7G073720	calmodulin-related protein, putative	8.30366e-08	4.4487	21.8369
Csa4G009890	protein binding	5.35201e-07	4.45115	21.874
Csa7G044950	phototropic-responsive NPH3 protein-related	4.53553e-07	4.46946	22.1535
Csa4G047960	FUNCTIONS IN: molecular_function unknown; INVOLVED IN: biological_process unknown; LOCATED IN: cellular_component unknown; EXPRESSED IN: 23 plant structures; EXPRESSED DURING: 13 growth stages; BEST Arabidopsis thaliana protein match is: oxidoreductase, acting on NADH or NADPH (TAIR:AT1G75260.1); Has 35 Blast hits to 35 proteins in 7 species: Archae - 0; Bacteria - 0; Metazoa - 0; Fungi - 0; Plan…	1.19114e-11	4.47042	22.1683
Csa3G852490	BGLU45 BGLU45 (BETA-GLUCOSIDASE 45); catalytic/ cation binding / hydrolase, hydrolyzing O-glycosyl compounds	3.04414e-06	4.48211	22.3486
Csa1G003490	MATE efflux protein-related	3.70309e-09	4.50191	22.6574
Csa6G107330	NA	1.64111e-11	4.51993	22.9421
Csa3G154410	unknown protein	2.34024e-05	4.52677	23.0512
Csa3G159420	NA	2.34105e-05	4.52677	23.0512
Csa1G436330	glycosyl hydrolase family 17 protein	2.85688e-06	4.5334	23.1575
Csa3G040850	ATTPS21, TPS21 TPS21 (TERPENE SYNTHASE 21); (-)-E-beta-caryophyllene synthase/ alpha-humulene synthase	2.48685e-09	4.54053	23.272
Csa1G042560	protease inhibitor/seed storage/lipid transfer protein (LTP) family protein	3.11133e-10	4.55201	23.4581
Csa5G148660	Dof-type zinc finger domain-containing protein	1.1574e-10	4.55665	23.5337
Csa1G614640	NA	6.02973e-09	4.56353	23.6461
Csa4G608090	cytochrome B561-related	1.04416e-05	4.58293	23.9663
Csa5G158570	copper amine oxidase, putative	2.2483e-07	4.59156	24.11
Csa3G078280	plastocyanin-like domain-containing protein	1.78822e-09	4.60308	24.3033
Csa6G007420	acetylesterase, putative	1.53868e-06	4.619	24.5729
Csa6G107830	NA	2.91916e-09	4.63488	24.8449
Csa6G407120	ankyrin repeat family protein	1.60523e-05	4.65418	25.1795
Csa5G640520	NA	3.99095e-10	4.65443	25.1839
Csa4G309180	CAX3, ATHCX1, CAX1-LIKE, ATCAX3 CAX3 (CATION EXCHANGER 3); calcium:cation antiporter/ calcium:hydrogen antiporter/ cation:cation antiporter	2.23989e-15	4.67067	25.469
Csa5G623880	transcription factor	1.11925e-08	4.68261	25.6806
Csa1G173160	unknown protein	2.035e-08	4.69455	25.8942
Csa5G152260	heavy-metal-associated domain-containing protein	5.42953e-07	4.72207	26.3927
Csa1G600110	heat shock family protein	1.88606e-09	4.72318	26.4131
Csa2G000880	6-phosphogluconate dehydrogenase NAD-binding domain-containing protein	1.02929e-09	4.72469	26.4407
Csa3G119630	CNGC1, ATCNGC1 CNGC1 (CYCLIC NUCLEOTIDE GATED CHANNEL 1); calmodulin binding / cation channel/ cyclic nucleotide binding / intracellular cyclic nucleotide activated cation channel/ inward rectifier potassium channel	3.18316e-10	4.72803	26.5021
Csa2G196900	unknown protein	1.8789e-09	4.74114	26.744
Csa4G182290	NA	1.14682e-09	4.74352	26.7882
Csa6G519710	unknown protein	1.17648e-09	4.74547	26.8243
Csa3G238180	calcium-binding EF hand family protein	6.56912e-07	4.76562	27.2015
Csa7G072810	secretory protein, putative	5.34154e-07	4.81881	28.2232
Csa3G146490	protease inhibitor/seed storage/lipid transfer protein (LTP) family protein	5.80815e-17	4.85951	29.0308
Csa3G141890	ATCSLG1, CSLG1 ATCSLG1; cellulose synthase/ transferase/ transferase, transferring glycosyl groups	2.56583e-09	4.86147	29.0702
Csa7G446960	oxidoreductase family protein	1.12593e-10	4.89712	29.7975
Csa5G114570	PDF2.3, LCR68 LCR68 (LOW-MOLECULAR-WEIGHT CYSTEINE-RICH 68); peptidase inhibitor	1.24697e-11	4.91154	30.0969
Csa7G049220	zinc finger (C3HC4-type RING finger) family protein	3.91145e-07	4.92775	30.4368
Csa1G023050	zinc finger (B-box type) family protein	1.47453e-08	4.93771	30.6477
Csa1G710160	NA	3.07046e-07	4.94452	30.7927
Csa4G639750	NA	1.12257e-08	4.96181	31.1641
Csa3G881810	peroxidase, putative	9.69081e-08	4.98414	31.65
Csa2G270230	SYTA, NTMC2TYPE1.1, ATSYTA, NTMC2T1.1, SYT1 SYTA (SYNAPTOTAGMIN A)	9.45617e-09	4.98442	31.6564
Csa3G119280	NA	3.79961e-11	4.98492	31.6673
Csa5G240140	RXF12, ATXYN1 RXF12; endo-1,4-beta-xylanase/ hydrolase, hydrolyzing O-glycosyl compounds	1.26001e-06	4.99569	31.9046
Csa1G046250	UBX domain-containing protein	7.44671e-09	4.9971	31.9358
Csa3G150170	AWPM-19-like membrane family protein	8.62142e-07	5.00245	32.0544
Csa1G687630	UGT85A1, ATUGT85A1 UGT85A1; UDP-glycosyltransferase/ cis-zeatin O-beta-D-glucosyltransferase/ glucuronosyltransferase/ trans-zeatin O-beta-D-glucosyltransferase/ transferase, transferring glycosyl groups / transferase, transferring hexosyl groups	9.79644e-13	5.01439	32.3207
Csa6G183190	ASN1, DIN6, AT-ASN1 ASN1 (GLUTAMINE-DEPENDENT ASPARAGINE SYNTHASE 1); asparagine synthase (glutamine-hydrolyzing)	6.34684e-11	5.01582	32.3528
Csa5G647500	DC1 domain-containing protein	1.47888e-09	5.02298	32.5138
Csa3G119290	NA	2.89369e-13	5.04732	33.067
Csa1G042570	reticulon family protein (RTNLB9)	1.69329e-11	5.05298	33.197
Csa1G132720	harpin-induced protein-related / HIN1-related / harpin-responsive protein-related	3.78605e-10	5.06876	33.5622
Csa3G190380	YUC10 YUC10; FAD binding / monooxygenase/ oxidoreductase	6.97714e-10	5.07316	33.6646
Csa2G036650	unknown protein	4.55345e-08	5.07348	33.6721
Csa1G120410	ATACA7, ACA7 ACA7 (ALPHA CARBONIC ANHYDRASE 7); carbonate dehydratase/ zinc ion binding	1.33783e-10	5.1341	35.1171
Csa7G343340	AT5MAT AT5MAT; O-malonyltransferase/ transferase	3.19665e-11	5.18211	36.3054
Csa1G541380	FAD-binding domain-containing protein	3.93189e-09	5.20816	36.9668
Csa6G067360	AHP1 AHP1 (HISTIDINE-CONTAINING PHOSPHOTRANSMITTER 1); histidine phosphotransfer kinase	1.56291e-10	5.20938	36.9981
Csa7G041370	STM, BUM1, SHL, WAM1, BUM, WAM STM (SHOOT MERISTEMLESS); transcription factor	3.3847e-09	5.24051	37.8053
Csa2G199900	unknown protein	1.36424e-09	5.30068	39.4151
Csa2G384430	NA	8.88678e-12	5.41503	42.6664
Csa7G067340	NA	5.83235e-08	5.42537	42.9735
Csa5G189900	ATTRX1, ATTRX H1 ATTRX1; oxidoreductase, acting on sulfur group of donors, disulfide as acceptor	1.2031e-12	5.42557	42.9792
Csa1G709160	ATPP2-A9 ATPP2-A9 (Phloem protein 2-A9); carbohydrate binding	2.05153e-11	5.44685	43.6178
Csa5G647490	DC1 domain-containing protein	8.79428e-12	5.50912	45.5419
Csa2G194880	unknown protein	3.03348e-11	5.5292	46.1803
Csa6G176940	HVA22F HVA22F (HVA22-LIKE PROTEIN F)	1.78463e-09	5.55295	46.9467
Csa4G652000	WRKY40, ATWRKY40 WRKY40; transcription factor	4.25378e-10	5.74115	53.4881
Csa3G645980	(S)-2-hydroxy-acid oxidase, peroxisomal, putative / glycolate oxidase, putative / short chain alpha-hydroxy acid oxidase, putative	4.79815e-12	5.76647	54.4352
Csa6G117200	FUNCTIONS IN: molecular_function unknown; INVOLVED IN: biological_process unknown; LOCATED IN: cellular_component unknown; CONTAINS InterPro DOMAIN/s: DC1 (InterPro:IPR004146); BEST Arabidopsis thaliana protein match is: DC1 domain-containing protein (TAIR:AT1G20990.1); Has 719 Blast hits to 448 proteins in 12 species: Archae - 0; Bacteria - 0; Metazoa - 0; Fungi - 2; Plants - 717; Viruses - 0; O…	5.61771e-10	5.8463	57.5322
Csa2G196890	unknown protein	5.68274e-09	5.89441	59.4833
Csa5G469050	FUNCTIONS IN: molecular_function unknown; INVOLVED IN: biological_process unknown; LOCATED IN: endomembrane system; CONTAINS InterPro DOMAIN/s: Ankyrin (InterPro:IPR002110); BEST Arabidopsis thaliana protein match is: ankyrin repeat family protein (TAIR:AT3G54070.1); Has 446 Blast hits to 440 proteins in 9 species: Archae - 0; Bacteria - 0; Metazoa - 0; Fungi - 0; Plants - 446; Viruses - 0; Other…	5.02882e-11	5.99092	63.5983
Csa2G297220	WRKY13, ATWRKY13 WRKY13; transcription factor	2.23332e-11	6.00915	64.4072
Csa6G083030	NA	3.77898e-09	6.06029	66.7311
Csa7G067350	NA	1.93615e-14	6.08583	67.9232
Csa3G902920	peptidase M20/M25/M40 family protein	1.83165e-15	6.10199	68.6883
Csa6G082530	NA	1.6434e-09	6.13724	70.3871
Csa7G067370	NA	5.01116e-19	6.1913	73.0745
Csa1G023080	structural constituent of ribosome	2.97305e-12	6.2428	75.7306
Csa4G639730	calmodulin-related protein, putative	1.48066e-13	6.25744	76.5027
Csa2G357860	NA	1.07924e-20	6.30269	78.9406
Csa2G286450	calmodulin-related protein, putative	1.86151e-17	6.59428	96.6222
Csa4G617410	UDP-glucoronosyl/UDP-glucosyl transferase family protein	9.38819e-14	6.67267	102.017
Csa3G914580	NA	1.17637e-23	6.69049	103.285
Csa2G023900	LOX1 LOX1; lipoxygenase	3.33107e-15	6.75383	107.921
Csa6G448150	catalytic/ glutamate-ammonia ligase	3.29251e-18	6.83816	114.417
Csa5G324000	anac028 anac028 (Arabidopsis NAC domain containing protein 28); transcription factor	1.32743e-05	6.84915	115.292
Csa6G363550	ankyrin repeat family protein	1.62406e-05	6.84915	115.292
Csa1G005540	SPDS1 SPDS1 (spermidine synthase 1); spermidine synthase	1.79996e-05	6.84915	115.292
Csa5G622440	NA	4.8044e-05	6.84915	115.292
Csa3G142400	protease inhibitor, putative	2.20451e-14	6.88994	118.598
Csa1G441330	NA	1.64452e-05	6.89605	119.102
Csa4G046650	MNP MNP (MONOPOLE); transcription factor	9.8715e-06	6.89605	119.102
Csa1G444360	ATPUP10 ATPUP10; purine transmembrane transporter	7.37173e-06	6.94148	122.912
Csa1G064690	NTL nuclear transport factor 2 (NTF2), putative	7.44762e-06	6.94148	122.912
Csa1G277990	NA	6.11121e-06	6.98552	126.721
Csa1G444350	ATPUP10 ATPUP10; purine transmembrane transporter	7.14406e-06	7.02825	130.531
Csa1G153510	unknown protein	7.70768e-06	7.02825	130.531
Csa2G368990	RNA recognition motif (RRM)-containing protein	7.73325e-06	7.02825	130.531
Csa6G127320	anac036 anac036 (Arabidopsis NAC domain containing protein 36); transcription factor	8.76703e-06	7.02825	130.531
Csa7G056500	ATPP2-A1, ATPP2A-1, PP2-A1 ATPP2-A1; carbohydrate binding	1.38168e-20	7.02904	130.602
Csa5G548140	LOCATED IN: endomembrane system, integral to membrane; EXPRESSED IN: 16 plant structures; EXPRESSED DURING: 7 growth stages; CONTAINS InterPro DOMAIN/s: Cytochrome b561, eukaryote (InterPro:IPR004877), Cytochrome b561/ferric reductase transmembrane (InterPro:IPR006593); BEST Arabidopsis thaliana protein match is: ACYB-1; carbon-monoxide oxygenase (TAIR:AT5G38630.1); Has 447 Blast hits to 446 prot…	4.78739e-06	7.06976	134.341
Csa4G002510	ATCSLD5, CSLD5 ATCSLD5; 1,4-beta-D-xylan synthase/ cellulose synthase	3.38121e-06	7.1101	138.151
Csa2G301450	nodulin MtN21 family protein	3.39144e-06	7.1101	138.151
Csa3G860270	ethylene-responsive protein -related	5.10855e-06	7.1101	138.151
Csa3G823640	SCPL45 SCPL45 (SERINE CARBOXYPEPTIDASE-LIKE 45 PRECURSOR); serine-type carboxypeptidase	2.94897e-06	7.14935	141.96
Csa4G293840	nodulin MtN21 family protein	2.16996e-06	7.16857	143.865
Csa7G016600	tetracycline transporter	3.95175e-06	7.18755	145.77
Csa3G638510	4-coumarate--CoA ligase family protein / 4-coumaroyl-CoA synthase family protein	3.95718e-06	7.18755	145.77
Csa2G000640	MIOX2 MIOX2 (MYO-INOSITOL OXYGENASE 2); inositol oxygenase	1.72373e-06	7.22477	149.58
Csa5G092940	VH1, BRL2 BRL2 (BRI1-LIKE 2); ATP binding / protein serine/threonine kinase/ transmembrane receptor protein serine/threonine kinase	1.74148e-06	7.22477	149.58
Csa6G523380	unknown protein	1.24705e-06	7.26106	153.39
Csa7G374630	LOX5 LOX5; electron carrier/ iron ion binding / lipoxygenase/ metal ion binding / oxidoreductase, acting on single donors with incorporation of molecular oxygen, incorporation of two atoms of oxygen	2.4819e-06	7.26106	153.39
Csa7G222870	NA	9.67165e-06	7.26106	153.39
Csa3G165100	NA	1.28524e-06	7.26106	153.39
Csa2G356610	WOX4 WOX4 (WUSCHEL RELATED HOMEOBOX 4); transcription factor	1.00059e-06	7.29645	157.199
Csa1G423190	AIL5, CHO1 AIL5 (AINTEGUMENTA-LIKE 5); DNA binding / transcription factor	1.21728e-06	7.29645	157.199
Csa3G732470	transferase family protein	1.27601e-06	7.331	161.009
Csa2G000690	anac075 anac075 (Arabidopsis NAC domain containing protein 75); transcription factor	1.71645e-06	7.331	161.009
Csa3G116850	unknown protein	7.66835e-07	7.36474	164.819
Csa3G172370	MLP31 MLP31 (MLP-LIKE PROTEIN 31)	1.28585e-14	7.3846	167.104
Csa1G169420	NHL1 NHL1	6.05932e-07	7.39771	168.629
Csa1G542510	ATPP2-A1, ATPP2A-1, PP2-A1 ATPP2-A1; carbohydrate binding	3.64742e-22	7.57332	190.456
Csa5G506320	nodulin MtN21 family protein	1.3692e-07	7.5811	191.487
Csa2G193380	unknown protein	1.64975e-07	7.60952	195.297
Csa1G574820	CYSD2, ATCYSD2 CYSD2 (CYSTEINE SYNTHASE D2); catalytic/ cysteine synthase/ pyridoxal phosphate binding	7.13282e-07	7.60952	195.297
Csa3G827360	PIN8 PIN8 (PIN-FORMED 8); auxin:hydrogen symporter/ transporter chr5:4892159-4893937 REVERS	2.09466e-07	7.6374	199.107
Csa5G066660	ATBAG1 ATBAG1 (ARABIDOPSIS THALIANA BCL-2-ASSOCIATED ATHANOGENE 1); protein binding	6.14361e-06	7.6374	199.107
Csa1G064760	harpin-induced protein-related / HIN1-related / harpin-responsive protein-related	1.11454e-07	7.66474	202.916
Csa1G408200	myb family transcription factor	8.48346e-08	7.69158	206.726
Csa6G081510	SHR, SGR7 SHR (SHORT ROOT); protein binding / sequence-specific DNA binding / transcription factor	1.4672e-07	7.74379	214.346
Csa6G135460	APL, WDY APL (ALTERED PHLOEM DEVELOPMENT); transcription factor/ transcription regulator	4.64711e-08	7.74379	214.346
Csa2G222130	IQD19 IQD19 (IQ-domain 19); calmodulin binding	4.71587e-08	7.74379	214.346
Csa3G822330	BGLU16 BGLU16 (BETA GLUCOSIDASE 16); catalytic/ cation binding / hydrolase, hydrolyzing O-glycosyl compounds	5.16762e-08	7.76921	218.155
Csa6G057130	nodulin, putative	6.44925e-08	7.79419	221.965
Csa2G358880	CPK16 CPK16; ATP binding / calcium ion binding / calmodulin-dependent protein kinase/ protein kinase/ protein serine/threonine kinase	2.15219e-08	7.88998	237.204
Csa2G382710	integral membrane transporter family protein	1.55768e-08	7.91297	241.014
Csa3G073280	auxin-responsive family protein	2.46921e-08	7.9356	244.823
Csa5G512850	nodulin MtN21 family protein	7.46977e-09	7.96889	250.538
Csa2G359930	calcium-binding protein, putative	1.83314e-19	7.98911	254.075
Csa6G526230	WRKY35, MEE24, AtWRKY35 WRKY35 (WRKY DNA-binding protein 35); transcription factor	9.73922e-08	8.00142	256.253
Csa2G035350	AtMYB50 AtMYB50 (myb domain protein 50); DNA binding / transcription factor	6.24032e-09	8.16355	286.731
Csa6G496430	CBS domain-containing protein	5.84074e-09	8.18259	290.54
Csa4G420210	LOCATED IN: membrane; CONTAINS InterPro DOMAIN/s: Protein of unknown function DUF6, transmembrane (InterPro:IPR000620); BEST Arabidopsis thaliana protein match is: nodulin MtN21 family protein (TAIR:AT2G40900.1); Has 2288 Blast hits to 2270 proteins in 280 species: Archae - 23; Bacteria - 774; Metazoa - 5; Fungi - 0; Plants - 641; Viruses - 0; Other Eukaryotes - 845 (source: NCBI BLink).	3.79605e-09	8.21994	298.16
Csa3G384790	SEC14 cytosolic factor family protein / phosphoglyceride transfer family protein	1.82978e-08	8.23826	301.97
Csa7G062910	LOL3, ATMCPB1, MCP1B, AMC1, ATMC1 AMC1 (METACASPASE 1); cysteine-type endopeptidase	1.35375e-09	8.23826	301.97
Csa1G479650	proton-dependent oligopeptide transport (POT) family protein	1.24385e-09	8.27421	309.589
Csa6G107920	unknown protein	7.43162e-09	8.29186	313.399
Csa6G052650	oxidoreductase family protein	9.79032e-10	8.29186	313.399
Csa1G574900	CONTAINS InterPro DOMAIN/s: Senescence-associated (InterPro:IPR009686); BEST Arabidopsis thaliana protein match is: senescence/dehydration-associated protein-related (TAIR:AT3G21600.1); Has 81 Blast hits to 81 proteins in 12 species: Archae - 0; Bacteria - 2; Metazoa - 0; Fungi - 0; Plants - 77; Viruses - 0; Other Eukaryotes - 2 (source: NCBI BLink).	2.16287e-09	8.32651	321.018
Csa5G322500	SUS5, ATSUS5 SUS5; UDP-glycosyltransferase/ sucrose synthase	1.86235e-10	8.45737	351.496
Csa2G193350	unknown protein	2.1885e-08	8.5335	370.545
Csa7G200810	ATCSLE1, CSLE1 ATCSLE1; cellulose synthase/ transferase, transferring glycosyl groups	2.36711e-10	8.54826	374.355
Csa6G083560	NA	5.24173e-10	8.56287	378.164
Csa1G651710	FT FT (FLOWERING LOCUS T); phosphatidylethanolamine binding / protein binding	7.77101e-09	8.59165	385.784
Csa1G418800	AtGDU3 AtGDU3 (Arabidopsis thaliana GLUTAMINE DUMPER 3)	2.38578e-10	8.61987	393.403
Csa4G056620	ABC transporter family protein	2.83125e-11	8.68808	412.452
Csa3G331330	MLP28 MLP28 (MLP-LIKE PROTEIN 28)	4.95161e-12	8.8985	477.218
Csa3G895900	NA	7.70264e-12	8.94385	492.457
Csa4G415920	UGT73B5 UGT73B5 (UDP-glucosyl transferase 73B5); UDP-glucosyltransferase/ UDP-glycosyltransferase/ quercetin 3-O-glucosyltransferase/ transferase, transferring glycosyl groups	4.53742e-14	9.37481	663.895
Csa4G647430	MSL10 MSL10 (MECHANOSENSITIVE CHANNEL OF SMALL CONDUCTANCE-LIKE 10); mechanically-gated ion channel	4.65397e-14	9.39127	671.515
Csa5G097460	avirulence-responsive protein, putative / avirulence induced gene protein, putative / AIG protein, putative	5.25877e-14	9.41562	682.944
Csa4G500830	ATPP2-A1, ATPP2A-1, PP2-A1 ATPP2-A1; carbohydrate binding	3.93767e-15	9.64917	802.951
Csa7G222880	NA	1.11826e-21	11.5866	3075.46
