# Supplementary material for: Transcriptome profiling reveals roles of meristem regulators and polarity genes during fruit trichome development in cucumber (Cucumis sativus L.)
Source: J Exp Bot. 2014 Jun 24;65(17):4943–58. doi: 10.1093/jxb/eru258 (PMC4144775; doi:10.1093/jxb/eru258)
Supplement: Supplementary Data [file supp_eru258_jexbot125823_file002.xls]

## Sheet: tbh vs wt
Table S2. List of genes that are differentially expressed in fruit spines of the wild-type and tbh mutant
Gene Name(s)	Gene Description	P-value	logfc T/Y	Fold Change tbh/WT
Csa1G051720	MTN3 MTN3 (Arabidopsis homolog of Medicago truncatula MTN3)	5.36498e-46	-11.7256	-3386.62
Csa1G120470	ATACA7, ACA7 ACA7 (ALPHA CARBONIC ANHYDRASE 7); carbonate dehydratase/ zinc ion binding	1.46148e-59	-11.7081	-3345.68
Csa4G045040	NA	2.70126e-55	-11.577	-3055.01
Csa3G175580	NA	2.24706e-53	-11.324	-2563.75
Csa7G337100	cupin family protein	1.35272e-49	-11.1216	-2228.06
Csa3G777660	integral membrane family protein	2.05359e-45	-11.0921	-2183.02
Csa7G412840	ATGPAT3, GPAT3 GPAT3 (GLYCEROL-3-PHOSPHATE ACYLTRANSFERASE 3); acyltransferase	1.31693e-40	-10.848	-1843.23
Csa5G168950	NA	1.13594e-43	-10.8156	-1802.29
Csa5G153010	CYP86A7 CYP86A7; fatty acid (omega-1)-hydroxylase/ oxygen binding chr1:23632360-23633931 REVERSE	2.4353e-33	-10.7892	-1769.54
Csa1G073640	NA	2.17014e-43	-10.7825	-1761.36
Csa1G050230	NA	2.35744e-42	-10.7173	-1683.57
Csa6G355380	CUC3, NAC368, ANAC031 CUC3 (CUP SHAPED COTYLEDON3); transcription factor	6.35434e-39	-10.6782	-1638.54
Csa1G662790	germin-like protein, putative chr5:15670008-15670789 REVERSE	1.82777e-39	-10.6231	-1577.13
Csa3G126810	pectinesterase family protein chr2:18644281-18646394 REVERSE	8.95157e-36	-10.4008	-1351.97
Csa3G000180	auxin efflux carrier family protein chr2:7607063-7608990 FORWARD	2.55459e-33	-10.3788	-1331.5
Csa1G611290	BGLU16 BGLU16 (BETA GLUCOSIDASE 16); catalytic/ cation binding / hydrolase, hydrolyzing O-glycosyl compounds chr3:22210343-22213650 FORWARD	1.36487e-19	-10.3565	-1311.03
Csa3G176350	unknown protein chr5:25017165-25017985 FORWARD	7.30682e-32	-10.3292	-1286.47
Csa5G146200	NIP5;1, NLM6, NLM8 NIP5;1; arsenite transmembrane transporter/ boron transporter/ water channel chr4:6431530-6434510 REVERSE	4.92618e-35	-10.2825	-1245.53
Csa3G135740	2-oxoglutarate-dependent dioxygenase, putative chr1:2025618-2027094 FORWARD	8.25619e-33	-10.2538	-1220.97
Csa1G032990	transcription regulator	2.14168e-28	-10.2294	-1200.5
Csa5G187870	subtilase family protein	1.28435e-32	-10.1895	-1167.75
Csa1G267240	glycosyl hydrolase family 18 protein	1.08315e-31	-10.1537	-1139.09
Csa1G071830	E12A11 E12A11; phosphatidylethanolamine binding	2.67484e-32	-10.1433	-1130.9
Csa6G006820	FUNCTIONS IN: molecular_function unknown; INVOLVED IN: biological_process unknown; LOCATED IN: plasma membrane; EXPRESSED IN: 15 plant structures; EXPRESSED DURING: 7 growth stages; CONTAINS InterPro DOMAIN/s: Harpin-induced 1 (InterPro:IPR010847); BEST Arabidopsis thaliana protein match is: unknown protein (TAIR:AT3G54200.1); Has 137 Blast hits to 136 proteins in 12 species: Archae - 0; Bacteria…	2.60334e-30	-10.0737	-1077.68
Csa1G340430	SHN1, WIN1 SHN1 (SHINE 1); DNA binding / sequence-specific DNA binding / transcription factor	7.84383e-31	-9.99488	-1020.37
Csa4G075740	FUNCTIONS IN: molecular_function unknown; INVOLVED IN: biological_process unknown; LOCATED IN: cellular_component unknown; CONTAINS InterPro DOMAIN/s: VQ (InterPro:IPR008889); BEST Arabidopsis thaliana protein match is: VQ motif-containing protein (TAIR:AT1G78410.1); Has 18 Blast hits to 18 proteins in 5 species: Archae - 0; Bacteria - 0; Metazoa - 0; Fungi - 0; Plants - 18; Viruses - 0; Other Eu…	3.41552e-22	-9.91759	-967.149
Csa3G142960	protease inhibitor, putative	1.43185e-29	-9.88673	-946.68
Csa2G059200	IAA33 IAA33 (INDOLE-3-ACETIC ACID INDUCIBLE 33); transcription factor	4.46461e-28	-9.80326	-893.46
Csa2G047780	NA	5.53261e-28	-9.76982	-872.991
Csa6G421770	unknown protein	5.66819e-22	-9.76304	-868.897
Csa4G159320	HAP2A, EMB2220, ATHAP2A, NF-YA1 NF-YA1 (NUCLEAR FACTOR Y, SUBUNIT A1); transcription factor	2.30845e-22	-9.70053	-832.052
Csa6G519620	DNA binding / transcription factor	7.70974e-27	-9.64997	-803.395
Csa6G487540	CYP96A1 CYP96A1; electron carrier/ heme binding / iron ion binding / monooxygenase/ oxygen binding	3.35527e-25	-9.59756	-774.738
Csa6G292430	MLO6, ATMLO6 MLO6 (MILDEW RESISTANCE LOCUS O 6); calmodulin binding	3.33995e-24	-9.42787	-688.767
Csa7G396330	unknown protein	1.87498e-23	-9.37548	-664.204
Csa6G149400	serine carboxypeptidase S28 family protein	1.47075e-23	-9.36656	-660.11
Csa2G420990	ICL ICL (ISOCITRATE LYASE); catalytic/ isocitrate lyase	8.97243e-13	-9.33947	-647.829
Csa3G736970	peroxidase 21 (PER21) (P21) (PRXR5)	2.06797e-19	-9.32112	-639.641
Csa4G182290	NA	3.69468e-17	-9.30253	-631.453
Csa5G152860	BEL1 BEL1 (BELL 1); DNA binding / protein binding / transcription factor	9.64048e-22	-9.2837	-623.266
Csa2G047790	transcription factor	1.52036e-20	-9.24529	-606.89
Csa2G359910	NA	4.41445e-22	-9.2257	-598.702
Csa6G096440	NGA1 NGA1 (NGATHA1); transcription factor	4.30256e-20	-9.19579	-586.421
Csa2G010390	PR4, HEL, PR-4 PR4 (PATHOGENESIS-RELATED 4); chitin binding	7.43993e-12	-9.19579	-586.421
Csa7G414460	short-chain dehydrogenase/reductase (SDR) family protein	4.07106e-21	-9.18569	-582.327
Csa6G493310	GH3.1 GH3.1	1.17494e-20	-9.12351	-557.764
Csa1G707110	ZIP10 ZIP10 (ZINC TRANSPORTER 10 PRECURSOR); cation transmembrane transporter/ metal ion transmembrane transporter	1.14031e-68	-9.0896	-544.808
Csa3G842740	NA	4.69905e-18	-9.05854	-533.201
Csa6G507520	ATHCHIB, PR3, PR-3, CHI-B, B-CHI ATHCHIB (ARABIDOPSIS THALIANA BASIC CHITINASE); chitinase	2.04315e-15	-9.05854	-533.201
Csa1G077160	NA	8.59453e-18	-9.04182	-527.06
Csa7G037610	NA	7.14032e-16	-8.96708	-500.45
Csa3G748200	ATECP63 ATECP63 (EMBRYONIC CELL PROTEIN 63)	6.65089e-18	-8.88201	-471.793
Csa6G003390	DTA2 DTA2 (DOWNSTREAM TARGET OF AGL15 2)	2.59512e-18	-8.84396	-459.511
Csa5G585950	MDR4, PGP4, ABCB4, ATPGP4 ABCB4 (ATP BINDING CASSETTE SUBFAMILY B4); ATPase, coupled to transmembrane movement of substances xenobiotic-transporting ATPase chr2:19310008-19314750 REVERSE	1.30306e-17	-8.7647	-434.948
Csa1G009710	MIF1 MIF1 (MINI ZINC FINGER 1); DNA binding / transcription factor	2.84549e-17	-8.75106	-430.854
Csa3G000690	auxin efflux carrier family protein	4.04854e-17	-8.66637	-406.291
Csa3G735030	ATEXO70H4 ATEXO70H4 (exocyst subunit EXO70 family protein H4); protein binding	6.66981e-17	-8.66637	-406.291
Csa2G360570	PLP2, PLA IIA, PLA2A PLA2A (PHOSPHOLIPASE A 2A); lipase/ nutrient reservoir	1.49033e-59	-8.6243	-394.614
Csa5G221940	ATEXPA8, EXP8, ATEXP8, ATHEXP ALPHA 1.11 ATEXPA8 (ARABIDOPSIS THALIANA EXPANSIN A8)	1.21452e-14	-8.62209	-394.01
Csa6G213910	peroxidase, putative	2.24626e-15	-8.59943	-387.869
Csa2G382660	WRKY60, ATWRKY60 WRKY60; transcription factor	2.09244e-15	-8.54512	-373.541
Csa6G518350	zinc finger (C3HC4-type RING finger) family protein	2.88732e-15	-8.54512	-373.541
Csa6G499160	ripening-responsive protein, putative	3.79127e-15	-8.52922	-369.447
Csa4G111600	NA	9.30639e-16	-8.49689	-361.259
Csa7G236280	WRKY71, ATWRKY71 WRKY71; transcription factor	9.91144e-16	-8.49689	-361.259
Csa5G168900	kinase	2.72946e-15	-8.44699	-348.977
Csa1G541380	FAD-binding domain-containing protein	3.47223e-15	-8.41274	-340.79
Csa3G105950	NA	1.05997e-45	-8.39489	-336.599
Csa6G152310	CER4, G7, FAR3 CER4 (ECERIFERUM 4); fatty acyl-CoA reductase (alcohol-forming)/ oxidoreductase, acting on the CH-CH group of donors	2.10015e-14	-8.37765	-332.602
Csa1G660200	BG3 BG3 (BETA-1,3-GLUCANASE 3); cellulase/ hydrolase, hydrolyzing O-glycosyl compounds	7.85449e-14	-8.37765	-332.602
Csa6G010000	transferase family protein	2.65338e-62	-8.36075	-328.727
Csa6G080370	invertase/pectin methylesterase inhibitor family protein	1.53429e-14	-8.35979	-328.508
Csa2G078090	GDSL-motif lipase/hydrolase family protein	2.81775e-14	-8.35979	-328.508
Csa3G045120	ATSBT5.4, SBT5.4 SBT5.4; identical protein binding / serine-type endopeptidase	1.51751e-14	-8.34169	-324.414
Csa3G875960	galactosyltransferase	1.83582e-14	-8.34169	-324.414
Csa2G250430	STH2 STH2 (SALT TOLERANCE HOMOLOG2); transcription factor/ zinc ion binding	4.99652e-14	-8.34169	-324.414
Csa4G006160	FAD5, FADB, JB67, ADS3 FAD5 (FATTY ACID DESATURASE 5); 16:0 monogalactosyldiacylglycerol desaturase/ oxidoreductase	2.02262e-11	-8.30481	-316.227
Csa3G142970	protease inhibitor, putative	5.82436e-14	-8.26697	-308.039
Csa4G285730	peroxidase, putative	7.25176e-09	-8.26697	-308.039
Csa6G525500	esterase/lipase/thioesterase family protein	1.47332e-45	-8.24183	-302.718
Csa4G043960	SRS7 SRS7 (SHI-RELATED SEQUENCE 7)	3.97041e-13	-8.2281	-299.851
Csa6G444970	NA	5.15266e-12	-8.2281	-299.851
Csa3G126090	LBD18 LBD18 (LOB DOMAIN-CONTAINING PROTEIN 18)	1.40504e-11	-8.16777	-287.57
Csa5G636500	MIF2 MIF2 (MINI ZINC FINGER 2); DNA binding	2.59393e-13	-8.14708	-283.476
Csa3G212490	WRKY9, ATWRKY9 WRKY9; transcription factor	1.05238e-12	-8.12609	-279.382
Csa3G027200	protease inhibitor/seed storage/lipid transfer protein (LTP) family protein	1.03125e-72	-8.12224	-278.637
Csa1G097690	ATNRT2:1, NRT2, NRT2;1AT, ACH1, LIN1, ATNRT2.1, NRT2.1 ATNRT2:1 (NITRATE TRANSPORTER 2:1); nitrate transmembrane transporter	5.75305e-13	-8.09403	-273.241
Csa7G039260	FLA6 FLA6 (FASCICLIN-LIKE ARABINOGALACTAN 6)	6.14657e-13	-8.08318	-271.194
Csa7G388370	NA	2.70321e-12	-8.08318	-271.194
Csa4G016510	transferase family protein	1.69414e-12	-8.06124	-267.1
Csa1G135270	NA	1.50774e-12	-8.03895	-263.007
Csa4G218340	NA	1.85545e-12	-8.01632	-258.913
Csa3G002800	F3H, TT6, F3'H F3H (FLAVANONE 3-HYDROXYLASE); naringenin 3-dioxygenase	3.00251e-71	-7.98415	-253.203
Csa7G106800	NA	1.92759e-11	-7.8975	-238.443
Csa6G014820	NA	1.01105e-10	-7.8975	-238.443
Csa4G286940	LOX2, ATLOX2 LOX2 (LIPOXYGENASE 2); lipoxygenase	1.62071e-11	-7.85986	-232.303
Csa4G291360	NA	5.31362e-10	-7.84709	-230.256
Csa7G046670	wound-responsive protein, putative	2.54046e-11	-7.82121	-226.162
Csa4G314520	ATIREG1 ATIREG1 (IRON-REGULATED PROTEIN 1); transporter	5.82866e-11	-7.76801	-217.974
Csa6G092560	auxin-responsive family protein	1.06099e-10	-7.74066	-213.88
Csa1G009700	MYB94, ATMYBCP70, ATMYB94 ATMYB94 (MYB DOMAIN PROTEIN 94); DNA binding / transcription factor chr3:17539627-17541035 REVERSE	2.63405e-09	-7.74066	-213.88
Csa7G002520	isoflavone reductase, putative	2.78265e-58	-7.73871	-213.591
Csa3G133890	ATGSTU7, GST25 ATGSTU7 (ARABIDOPSIS THALIANA GLUTATHIONE S-TRANSFERASE TAU 7); glutathione transferase	8.56956e-11	-7.71278	-209.786
Csa6G127480	protein kinase family protein	1.11667e-10	-7.71278	-209.786
Csa3G179200	peptidoglycan-binding LysM domain-containing protein	6.47285e-10	-7.71278	-209.786
Csa2G032230	AtPP2-B15 AtPP2-B15 (Phloem protein 2-B15); carbohydrate binding	1.5411e-10	-7.67474	-204.328
Csa5G623650	NA	5.15078e-46	-7.65836	-202.021
Csa3G135080	carbohydrate transmembrane transporter/ phosphate transmembrane transporter/ sugar:hydrogen symporter	2.18462e-10	-7.62574	-197.505
Csa2G415520	O-methyltransferase family 2 protein	2.55059e-10	-7.62574	-197.505
Csa3G149960	NLM6, NLM8, NIP7;1 NIP7;1 (NOD26-LIKE INTRINSIC PROTEIN 7;1); water channel	2.86318e-10	-7.62574	-197.505
Csa2G406060	WRKY45, ATWRKY45 WRKY45; transcription factor	2.93731e-10	-7.62574	-197.505
Csa5G139730	acidic endochitinase (CHIB1)	5.82314e-10	-7.62574	-197.505
Csa1G120410	ATACA7, ACA7 ACA7 (ALPHA CARBONIC ANHYDRASE 7); carbonate dehydratase/ zinc ion binding	4.61451e-09	-7.62574	-197.505
Csa4G286950	LOX2, ATLOX2 LOX2 (LIPOXYGENASE 2); lipoxygenase	2.48958e-54	-7.61216	-195.654
Csa5G630870	NHL repeat-containing protein	3.17662e-10	-7.59553	-193.411
Csa7G232570	protease inhibitor/seed storage/lipid transfer protein (LTP)-related	2.50389e-08	-7.59553	-193.411
Csa3G151480	integral membrane family protein	9.45787e-10	-7.56466	-189.317
Csa4G285740	peroxidase, putative	9.46052e-10	-7.56466	-189.317
Csa5G139430	ATPMEPCRF, PMEPCRF PMEPCRF (PECTIN METHYLESTERASE PCR FRAGMENT F); pectinesterase	4.1654e-56	-7.54969	-187.363
Csa3G133880	ATGSTU23 ATGSTU23 (GLUTATHIONE S-TRANSFERASE TAU 23); glutathione transferase	7.57832e-10	-7.53312	-185.223
Csa3G178490	KCS5, CER60 KCS5 (3-KETOACYL-COA SYNTHASE 5); fatty acid elongase	1.92153e-09	-7.50088	-181.129
Csa7G433180	unknown protein	1.37988e-09	-7.4679	-177.036
Csa2G048330	4CL2, AT4CL2 4CL2 (4-COUMARATE:COA LIGASE 2); 4-coumarate-CoA ligase	1.9774e-09	-7.43414	-172.942
Csa2G297760	ABR1 ABR1 (ABA REPRESSOR1); DNA binding / transcription factor	2.9936e-09	-7.39958	-168.848
Csa4G146240	protease inhibitor/seed storage/lipid transfer protein (LTP) family protein	3.25464e-09	-7.39958	-168.848
Csa3G116800	FAD-binding domain-containing protein	1.6261e-08	-7.39958	-168.848
Csa3G126170	unknown protein	2.38477e-45	-7.38454	-167.097
Csa2G021500	trypsin and protease inhibitor family protein / Kunitz family protein	4.15614e-09	-7.36417	-164.754
Csa5G633160	matrixin family protein	2.44983e-08	-7.32787	-160.66
Csa4G639870	ATTLL1, TLL1 TLL1 (TRIACYLGLYCEROL LIPASE-LIKE 1); triacylglycerol lipase	9.46708e-35	-7.32404	-160.234
Csa4G308490	transferase family protein	3.17859e-55	-7.29084	-156.589
Csa6G523420	NA	3.29162e-08	-7.29063	-156.566
Csa5G139390	iqd21 iqd21 (IQ-domain 21); calmodulin binding	2.50829e-57	-7.23355	-150.493
Csa4G269210	harpin-induced protein-related / HIN1-related / harpin-responsive protein-related	1.93538e-08	-7.21314	-148.379
Csa6G514800	unknown protein	2.89287e-08	-7.17278	-144.285
Csa4G285760	peroxidase, putative	3.68538e-08	-7.17278	-144.285
Csa1G433620	HKT1, ATHKT1 HKT1 (HIGH-AFFINITY K+ TRANSPORTER 1); sodium ion transmembrane transporter	8.33834e-08	-7.17278	-144.285
Csa6G501990	HB-5( HOMEOBOX PROTEIN 5 ), ATHB40 ATHB40 (ARABIDOPSIS THALIANA HOMEOBOX PROTEIN 40); DNA binding / transcription factor	2.44814e-51	-7.15859	-142.873
Csa6G516850	NA	7.27095e-07	-7.13125	-140.191
Csa2G295430	INVOLVED IN: biological_process unknown; LOCATED IN: membrane; CONTAINS InterPro DOMAIN/s: Cystinosin/ERS1p repeat (InterPro:IPR006603); BEST Arabidopsis thaliana protein match is: PQ-loop repeat family protein / transmembrane family protein (TAIR:AT2G41050.1); Has 599 Blast hits to 441 proteins in 106 species: Archae - 0; Bacteria - 0; Metazoa - 197; Fungi - 311; Plants - 38; Viruses - 0; Other …	7.11169e-61	-7.09331	-136.553
Csa7G043670	MATE efflux family protein	2.28833e-07	-7.08849	-136.097
Csa1G039830	CYP78A10 CYP78A10; electron carrier/ heme binding / iron ion binding / monooxygenase/ oxygen binding	3.65042e-07	-7.08849	-136.097
Csa1G120450	ATACA7, ACA7 ACA7 (ALPHA CARBONIC ANHYDRASE 7); carbonate dehydratase/ zinc ion binding	4.76539e-28	-7.07617	-134.94
Csa2G000790	OXS3, ATOXS3 OXS3 (OXIDATIVE STRESS 3)	1.05874e-42	-7.06486	-133.886
Csa5G167220	peroxidase, putative	9.94859e-08	-7.04443	-132.003
Csa4G006130	FAD5, FADB, JB67, ADS3 FAD5 (FATTY ACID DESATURASE 5); 16:0 monogalactosyldiacylglycerol desaturase/ oxidoreductase	4.23813e-06	-7.04443	-132.003
Csa2G382420	serine-rich protein-related	1.44544e-07	-6.99898	-127.909
Csa2G359950	calmodulin, putative	2.06283e-06	-6.99898	-127.909
Csa3G110030	NA	3.328e-07	-6.95205	-123.816
Csa6G452090	ATPAP20, PAP20 PAP20; acid phosphatase/ protein serine/threonine phosphatase	1.48391e-06	-6.95205	-123.816
Csa2G381840	IAA14, SLR IAA14 (INDOLE-3-ACETIC ACID INDUCIBLE 14); protein binding / transcription factor/ transcription repressor	3.56932e-23	-6.94374	-123.105
Csa7G312940	NA	9.72123e-30	-6.93775	-122.594
Csa2G353460	ACS8 ACS8; 1-aminocyclopropane-1-carboxylate synthase	1.969e-23	-6.88264	-117.999
Csa3G026660	protease inhibitor/seed storage/lipid transfer protein (LTP) family protein	3.07483e-41	-6.834	-114.088
Csa3G732680	photoassimilate-responsive protein, putative	1.97714e-67	-6.68991	-103.244
Csa7G019330	ATEXLA3, EXPL3, ATEXPL3, ATHEXP BETA 2.3 ATEXLA3 (arabidopsis thaliana expansin-like a3)	3.90959e-31	-6.63111	-99.1203
Csa2G374640	proton-dependent oligopeptide transport (POT) family protein	1.84857e-45	-6.58044	-95.6992
Csa5G593440	CYP71B19 CYP71B19; electron carrier/ heme binding / iron ion binding / monooxygenase/ oxygen binding	5.80387e-24	-6.55964	-94.3294
Csa6G507140	family II extracellular lipase 3 (EXL3)	2.36572e-61	-6.54787	-93.5632
Csa2G035460	cytosol aminopeptidase family protein	4.79234e-09	-6.53966	-93.0326
Csa1G165730	unknown protein	2.79092e-22	-6.5237	-92.0088
Csa6G040540	FLS FLS (FLAVONOL SYNTHASE); flavonol synthase	2.15982e-34	-6.52073	-91.8195
Csa3G778290	short-chain dehydrogenase/reductase (SDR) family protein	1.73614e-21	-6.50907	-91.0805
Csa3G180440	ATC ATC (ARABIDOPSIS THALIANA CENTRORADIALIS); phosphatidylethanolamine binding	1.61537e-11	-6.47936	-89.2241
Csa6G520480	oxidoreductase, 2OG-Fe(II) oxygenase family protein	2.65493e-26	-6.44663	-87.2224
Csa5G623670	ANNAT4 ANNAT4 (ANNEXIN ARABIDOPSIS 4); calcium ion binding / calcium-dependent phospholipid binding	6.61984e-57	-6.42833	-86.1232
Csa3G316270	NA	6.154e-21	-6.39436	-84.1188
Csa5G611090	MATE efflux family protein	3.16024e-26	-6.39243	-84.0068
Csa3G646510	auxin-responsive protein-related	8.23264e-22	-6.37028	-82.7264
Csa6G058200	NA	1.24081e-20	-6.29553	-78.5494
Csa2G035470	cytosol aminopeptidase family protein	1.31685e-07	-6.27986	-77.7012
Csa2G381690	phosphate translocator-related	1.8835e-54	-6.24984	-76.1007
Csa3G182110	FUNCTIONS IN: molecular_function unknown; INVOLVED IN: biological_process unknown; LOCATED IN: cellular_component unknown; EXPRESSED IN: 23 plant structures; EXPRESSED DURING: 13 growth stages; CONTAINS InterPro DOMAIN/s: Lipopolysaccharide-modifying protein (InterPro:IPR006598), Protein of unknown function DUF821, CAP10-like (InterPro:IPR008539); BEST Arabidopsis thaliana protein match is: unkno…	1.50829e-29	-6.23999	-75.5833
Csa4G129550	NA	5.24274e-20	-6.22567	-74.8364
Csa4G000860	NA	5.39462e-24	-6.19128	-73.0736
Csa5G141040	subtilase family protein chr5:23885855-23888673 FORWARD	1.01921e-22	-6.19128	-73.0736
Csa3G824990	ANAC100, ATNAC5 ANAC100 (ARABIDOPSIS NAC DOMAIN CONTAINING PROTEIN 100); transcription factor chr5:24701328-24702553 REVERSE	5.22397e-60	-6.13566	-70.3099
Csa3G135720	2-oxoglutarate-dependent dioxygenase, putative	6.54686e-19	-6.1333	-70.1952
Csa6G499000	SVP, AGL22 SVP (SHORT VEGETATIVE PHASE); transcription factor/ translation repressor, nucleic acid binding FORWARD	1.87627e-18	-6.12373	-69.7311
Csa7G237830	anac042 anac042 (Arabidopsis NAC domain containing protein 42); transcription factor	6.04394e-52	-6.0988	-68.5365
Csa6G448740	OMR1 OMR1 (L-O-METHYLTHREONINE RESISTANT 1); L-threonine ammonia-lyase	2.16342e-17	-6.0867	-67.9641
Csa2G023850	LOX1 LOX1; lipoxygenase	5.20906e-18	-6.03461	-65.554
Csa6G487530	CYP96A1 CYP96A1; electron carrier/ heme binding / iron ion binding / monooxygenase/ oxygen binding	8.16098e-51	-5.98125	-63.1735
Csa6G358680	unknown protein	9.31519e-18	-5.90652	-59.9846
Csa1G427510	leucine-rich repeat family protein	2.97038e-31	-5.90578	-59.9539
Csa5G608080	unknown protein	6.47331e-20	-5.86497	-58.2816
Csa1G572420	AHP1 AHP1 (HISTIDINE-CONTAINING PHOSPHOTRANSMITTER 1); histidine phosphotransfer kinase	8.1806e-19	-5.8633	-58.2142
Csa6G104650	nodulin MtN21 family protein	7.20942e-19	-5.82461	-56.6738
Csa2G406770	protein kinase family protein	3.64185e-20	-5.75759	-54.1013
Csa4G286960	LOX2, ATLOX2 LOX2 (LIPOXYGENASE 2); lipoxygenase chr3:16525437-16529233 FORWARD	3.30944e-16	-5.74944	-53.7964
Csa5G606310	NAP, ANAC029, ATNAP NAP (NAC-like, activated by AP3/PI); transcription factor	2.09152e-34	-5.72693	-52.9636
Csa3G900960	XTR4, XTH30 XTR4 (XYLOGLUCAN ENDOTRANSGLYCOSYLASE 4); hydrolase, acting on glycosyl bonds / hydrolase, hydrolyzing O-glycosyl compounds / xyloglucan:xyloglucosyl transferase chr1:11575434-11577776 FORWARD	1.72351e-14	-5.71586	-52.5587
Csa3G859670	unknown protein	4.2495e-29	-5.61322	-48.9494
Csa5G178700	ATEXO70H2 ATEXO70H2 (EXOCYST SUBUNIT EXO70 FAMILY PROTEIN H2); protein binding	2.49625e-18	-5.59434	-48.3132
Csa1G614650	lipase class 3 family protein	1.35859e-39	-5.58839	-48.1142
Csa1G073900	unknown protein	1.06946e-24	-5.57461	-47.6567
Csa2G352950	NA	5.4304e-15	-5.56844	-47.4534
Csa1G569400	dormancy/auxin associated family protein	6.31523e-42	-5.54779	-46.7791
Csa6G014830	NA	1.08354e-30	-5.46913	-44.2968
Csa2G238880	GLB1, AHB1, ARATH GLB1, NSHB1, ATGLB1 AHB1 (ARABIDOPSIS HEMOGLOBIN 1); oxygen binding / oxygen transporter	1.72854e-32	-5.46873	-44.2845
Csa6G151810	CER4, G7, FAR3 CER4 (ECERIFERUM 4); fatty acyl-CoA reductase (alcohol-forming)/ oxidoreductase, acting on the CH-CH group of donors	2.09901e-12	-5.4289	-43.0786
Csa1G426970	NA	1.57675e-24	-5.3766	-41.5448
Csa1G288020	nodulin MtN21 family protein	3.87016e-23	-5.3766	-41.5448
Csa2G301540	zinc finger (C3HC4-type RING finger) family protein	5.17529e-22	-5.36048	-41.0832
Csa5G609790	thioesterase family protein	1.6159e-12	-5.33955	-40.4917
Csa2G140360	unknown protein	1.98071e-16	-5.33178	-40.2741
Csa2G173020	NA	3.46876e-48	-5.28939	-39.1081
Csa4G120780	NA	2.52935e-14	-5.22419	-37.38
Csa2G346080	family II extracellular lipase 3 (EXL3)	1.7225e-32	-5.17271	-36.0695
Csa1G422480	XTR6, XTH23 XTR6 (XYLOGLUCAN ENDOTRANSGLYCOSYLASE 6); hydrolase, acting on glycosyl bonds / hydrolase, hydrolyzing O-glycosyl compounds / xyloglucan:xyloglucosyl transferase	3.08369e-51	-5.16938	-35.9863
Csa6G309980	BXL1, ATBXL1 BXL1 (BETA-XYLOSIDASE 1); hydrolase, hydrolyzing O-glycosyl compounds	3.79558e-35	-5.14031	-35.2685
Csa5G515020	FUNCTIONS IN: molecular_function unknown; INVOLVED IN: biological_process unknown; LOCATED IN: endomembrane system; CONTAINS InterPro DOMAIN/s: Uncharacterised protein family UPF0497, trans-membrane plant (InterPro:IPR006702), Uncharacterised protein family UPF0497, trans-membrane plant subgroup (InterPro:IPR006459); BEST Arabidopsis thaliana protein match is: integral membrane protein, putative …	6.80582e-12	-5.12607	-34.9222
Csa7G009730	PRP4, ATPRP4 PRP4 (PROLINE-RICH PROTEIN 4) chr4:18097009-18098448 REVERSE	1.68327e-40	-5.10603	-34.4403
Csa5G199270	TMP-C, PIP1;4, PIP1E PIP1;4 (PLASMA MEMBRANE INTRINSIC PROTEIN 1;4); water channel chr4:186143-187531 REVERSE	7.80322e-17	-5.08435	-33.9266
Csa3G146490	protease inhibitor/seed storage/lipid transfer protein (LTP) family protein chr3:8006711-8007397 REVERSE	1.9733e-22	-5.03346	-32.7509
Csa2G176700	NA	6.98848e-46	-5.01825	-32.4074
Csa6G490090	ATMES1, MES1 MES1 (METHYL ESTERASE 1); hydrolase, acting on ester bonds / methyl indole-3-acetate esterase/ methyl jasmonate esterase/ methyl salicylate esterase	1.10614e-13	-5.01055	-32.235
Csa3G731220	GDSL-motif lipase/hydrolase family protein chr2:15997187-15998751 FORWARD	6.99329e-24	-4.99661	-31.925
Csa6G526410	QRT3 QRT3 (QUARTET 3); polygalacturonase	9.77417e-34	-4.93932	-30.6821
Csa5G478610	CAMS1 CAMS1 (Camelliol C synthase 1); beta-amyrin synthase	1.80637e-48	-4.91602	-30.1905
Csa1G533470	LAC3 LAC3 (laccase 3); laccase	2.55652e-19	-4.89869	-29.83
Csa5G615290	PTL PTL (PETAL LOSS); transcription factor	3.46517e-10	-4.85243	-28.8887
Csa4G303170	ATGSTU8 ATGSTU8 (GLUTATHIONE S-TRANSFERASE TAU 8); glutathione transferase	1.12482e-20	-4.82324	-28.3101
Csa1G471460	unknown protein	1.32927e-09	-4.80532	-27.9605
Csa5G571580	NA	1.32233e-40	-4.79482	-27.7578
Csa3G175080	kinase	8.44285e-14	-4.74817	-26.8745
Csa3G646010	dormancy/auxin associated protein-related	2.34834e-30	-4.73604	-26.6495
Csa7G414500	short-chain dehydrogenase/reductase (SDR) family protein	1.78589e-24	-4.72338	-26.4167
Csa1G077150	TCP10 TCP10 (TCP DOMAIN PROTEIN 10); transcription factor	2.07836e-09	-4.7062	-26.104
Csa5G435080	NQR NQR (NADPH:QUINONE OXIDOREDUCTASE); FMN reductase	2.40151e-13	-4.68058	-25.6445
Csa3G435530	OXS3, ATOXS3 OXS3 (OXIDATIVE STRESS 3)	2.79305e-28	-4.65467	-25.1881
Csa3G698500	CYP705A27 CYP705A27; electron carrier/ heme binding / iron ion binding / monooxygenase/ oxygen binding	4.78481e-09	-4.65396	-25.1758
Csa7G433950	PDR12, ATPDR12 PDR12 (PLEIOTROPIC DRUG RESISTANCE 12); ATPase, coupled to transmembrane movement of substances	8.83907e-08	-4.65396	-25.1758
Csa3G695850	NA	1.38413e-23	-4.62627	-24.6971
Csa1G085890	MLO6, ATMLO6 MLO6 (MILDEW RESISTANCE LOCUS O 6); calmodulin binding	7.45228e-09	-4.59977	-24.2475
Csa3G151500	integral membrane family protein	4.23414e-21	-4.56701	-23.7031
Csa3G808370	late embryogenesis abundant group 1 domain-containing protein / LEA group 1 domain-containing protein	3.54812e-18	-4.56182	-23.618
Csa6G376250	calcium-binding protein, putative	3.46805e-12	-4.55031	-23.4305
Csa1G012150	UDP-glucose 6-dehydrogenase, putative	1.92142e-20	-4.53499	-23.1829
Csa6G504650	STY1, SRS1 STY1 (STYLISH 1); protein heterodimerization/ transcription factor	1.84982e-26	-4.52414	-23.0092
Csa1G423270	AHA5 AHA5 (Arabidopsis H(+)-ATPase 5); ATPase	8.10726e-20	-4.49076	-22.483
Csa6G324880	unknown protein	4.24511e-41	-4.43999	-21.7055
Csa3G730980	pyruvate decarboxylase, putative	1.12396e-21	-4.40384	-21.1684
Csa5G168880	NA	1.75821e-08	-4.39096	-20.9802
Csa3G733290	unknown protein	1.28955e-12	-4.34997	-20.3925
Csa5G152260	heavy-metal-associated domain-containing protein	5.39573e-14	-4.34489	-20.3209
Csa6G009410	unknown protein	5.67523e-09	-4.32305	-20.0155
Csa1G162100	bZIP family transcription factor	7.06431e-12	-4.31964	-19.9684
Csa3G175610	NA	1.29473e-12	-4.282	-19.454
Csa2G364580	SRS5 SRS5 (SHI-RELATED SEQUENCE 5)	7.33701e-20	-4.27295	-19.3324
Csa3G706170	NA	2.40444e-21	-4.23042	-18.7708
Csa5G636480	structural constituent of ribosome	5.9828e-07	-4.22328	-18.6781
Csa5G147470	alcohol dehydrogenase, putative	1.10661e-17	-4.19389	-18.3015
Csa2G361730	NA	1.53566e-11	-4.17564	-18.0714
Csa1G574820	CYSD2, ATCYSD2 CYSD2 (CYSTEINE SYNTHASE D2); catalytic/ cysteine synthase/ pyridoxal phosphate binding REVERSE	2.70725e-11	-4.16574	-17.9478
Csa1G597780	pectinesterase family protein	1.81016e-08	-4.15093	-17.7646
Csa6G499070	NA	1.41949e-10	-4.1357	-17.578
Csa3G119240	ATHB-7, ATHB7 ATHB-7 (ARABIDOPSIS THALIANA HOMEOBOX 7); transcription activator/ transcription factorREVERSE	4.2361e-08	-4.12458	-17.443
Csa6G445130	RD28, PIP2;3, PIP2C RD28 (RESPONSIVE TO DESICCATION 28); water channel	3.28361e-24	-4.12142	-17.4048
Csa5G623640	NA	1.60469e-37	-4.10145	-17.1656
Csa1G039270	TCP5 TCP5 (TEOSINTE BRANCHED1, CYCLOIDEA AND PCF TRANSCRIPTION FACTOR 5); transcription factor	1.98807e-09	-4.09038	-17.0344
Csa6G519700	unknown protein	1.61821e-10	-4.06877	-16.7812
Csa1G014310	TCP5 TCP5 (TEOSINTE BRANCHED1, CYCLOIDEA AND PCF TRANSCRIPTION FACTOR 5); transcription factor	5.83522e-08	-4.0425	-16.4783
Csa1G038890	unknown protein	1.49688e-14	-4.04091	-16.4601
Csa3G893410	PCK1, PEPCK PCK1 (PHOSPHOENOLPYRUVATE CARBOXYKINASE 1); ATP binding / phosphoenolpyruvate carboxykinase (ATP)/ phosphoenolpyruvate carboxykinase/ purine nucleotide binding	2.81229e-30	-4.03473	-16.3898
Csa6G399220	NA	4.78991e-06	-4.03188	-16.3575
Csa2G028480	LOX1 LOX1; lipoxygenase	1.27508e-20	-4.00472	-16.0524
Csa7G428800	NA	4.88126e-12	-4.00084	-16.0093
Csa6G515500	protein kinase family protein	1.36451e-26	-3.99432	-15.9371
Csa2G350210	pectate lyase family protein	2.2202e-05	-3.99035	-15.8934
Csa5G168240	disease resistance family protein	1.71373e-07	-3.98506	-15.8352
Csa2G167190	BAM1, BMY7(BETA-AMYLASE 7), TR-BAMY BAM1 (BETA-AMYLASE 1); beta-amylase	7.9131e-13	-3.97729	-15.7501
Csa6G502630	unknown protein	1.38103e-24	-3.9683	-15.6522
Csa2G352420	zinc finger (CCCH-type) family protein	1.13569e-22	-3.96119	-15.5754
Csa5G171720	binding / catalytic/ oxidoreductase	5.72797e-06	-3.9476	-15.4293
Csa3G874380	DC1 domain-containing protein	7.96442e-15	-3.92788	-15.2198
Csa2G382480	FUNCTIONS IN: molecular_function unknown; INVOLVED IN: biological_process unknown; LOCATED IN: cellular_component unknown; EXPRESSED IN: 23 plant structures; EXPRESSED DURING: 13 growth stages; BEST Arabidopsis thaliana protein match is: NHL repeat-containing protein (TAIR:AT5G14890.1); Has 23 Blast hits to 23 proteins in 7 species: Archae - 0; Bacteria - 0; Metazoa - 0; Fungi - 0; Plants - 23; V…	7.88801e-09	-3.92483	-15.1876
Csa3G182790	NA	8.87475e-06	-3.90354	-14.9652
Csa2G302120	unknown protein	2.3852e-08	-3.8895	-14.8203
Csa5G100000	GAD4 GAD4 (glutamate decarboxylase 4); calmodulin binding	1.67946e-12	-3.88516	-14.7758
Csa6G108560	cycp3;1 cycp3;1 (cyclin p3;1); cyclin-dependent protein kinase	7.54791e-07	-3.86284	-14.5489
Csa4G001900	epoxide hydrolase, putative	1.86534e-12	-3.8396	-14.3164
Csa4G314500	unknown protein	7.80924e-07	-3.8306	-14.2274
Csa2G263940	PRP4, ATPRP4 PRP4 (PROLINE-RICH PROTEIN 4)	2.94982e-22	-3.82942	-14.2158
Csa6G042490	fructose-1,6-bisphosphatase, putative / D-fructose-1,6-bisphosphate 1-phosphohydrolase, putative / FBPase, putative	6.95476e-32	-3.82871	-14.2088
Csa1G540370	FAD-binding domain-containing protein	8.45519e-30	-3.82362	-14.1588
Csa3G739050	unknown protein	4.09998e-19	-3.81748	-14.0986
Csa3G026160	AIR1 AIR1; lipid binding	5.9939e-16	-3.81186	-14.0438
Csa3G914060	lipase class 3 family protein	2.56004e-05	-3.81115	-14.0369
Csa6G518200	MLO6, ATMLO6 MLO6 (MILDEW RESISTANCE LOCUS O 6); calmodulin binding	3.5093e-30	-3.79553	-13.8857
Csa1G533690	nodulin-related	7.14925e-08	-3.79039	-13.8363
Csa6G495750	unknown protein	2.78163e-22	-3.78565	-13.791
Csa1G569140	NA	9.50692e-08	-3.76451	-13.5903
Csa1G058140	esterase/lipase/thioesterase family protein	2.18396e-19	-3.75244	-13.4771
Csa4G291900	MATE efflux family protein	3.45764e-25	-3.74887	-13.4438
Csa2G258750	auxin-responsive protein, putative	1.20191e-07	-3.73815	-13.3443
Csa4G038740	F-box family protein	3.26781e-05	-3.71245	-13.1087
Csa1G023580	anac058 anac058 (Arabidopsis NAC domain containing protein 58); transcription factor	7.80276e-05	-3.71245	-13.1087
Csa5G224130	CYP714A1 CYP714A1; electron carrier/ heme binding / iron ion binding / monooxygenase/ oxygen binding	1.5409e-21	-3.67936	-12.8114
Csa3G824850	MYB106, AtMYB106 MYB106 (myb domain protein 106); DNA binding / transcription factor	3.32437e-19	-3.66616	-12.6947
Csa3G150000	extracellular dermal glycoprotein, putative / EDGP, putative	5.39629e-18	-3.63324	-12.4084
Csa1G024150	BEE3 BEE3 (BR ENHANCED EXPRESSION 3); DNA binding / transcription factor	5.44064e-08	-3.63214	-12.3989
Csa6G510340	AT-RAB2, ATRABB1C, ATRAB2A, RAB2A, RABB1C, ATRAB-B1B, RAB-B1B RABB1C (ARABIDOPSIS RAB GTPASE HOMOLOG B1C); GTP binding / GTPase	7.05479e-06	-3.62035	-12.298
Csa2G287040	ankyrin repeat family protein	8.81833e-10	-3.60355	-12.1556
Csa6G088160	CYP81H1 CYP81H1; electron carrier/ heme binding / iron ion binding / monooxygenase/ oxygen binding	1.48707e-07	-3.60355	-12.1556
Csa2G277000	unknown protein	3.04632e-27	-3.59843	-12.1126
Csa6G425780	unknown protein	4.41992e-13	-3.57471	-11.9151
Csa5G608230	IDA IDA (INFLORESCENCE DEFICIENT IN ABSCISSION); receptor binding	1.55023e-06	-3.56904	-11.8683
Csa5G643300	proline oxidase, putative / osmotic stress-responsive proline dehydrogenase, putative	3.49187e-24	-3.56567	-11.8406
Csa5G180920	zinc finger (C2H2 type) family protein	1.0065e-23	-3.55552	-11.7576
Csa7G428790	NA	3.84973e-29	-3.55426	-11.7473
Csa1G587980	BGAL1 BGAL1 (Beta galactosidase 1); beta-galactosidase/ catalytic/ cation binding / heme binding / peroxidase/ sugar binding	9.27774e-25	-3.52851	-11.5395
Csa4G294940	unknown protein	1.42155e-08	-3.5183	-11.4581
Csa6G484020	IDL4 IDL4 (INFLORESCENCE DEFICIENT IN ABSCISSION (IDA)-LIKE 4)	1.71175e-16	-3.49959	-11.3105
Csa1G073050	scpl31 scpl31 (serine carboxypeptidase-like 31); serine-type carboxypeptidase	3.29995e-16	-3.49336	-11.2617
Csa6G487550	CYP96A1 CYP96A1; electron carrier/ heme binding / iron ion binding / monooxygenase/ oxygen binding	3.24161e-08	-3.49232	-11.2536
Csa5G636630	ATEXPA5, ATEXP5, ATHEXP ALPHA 1.4, EXP5, EXPA5 EXPA5 (EXPANSIN A5)	2.10889e-27	-3.48897	-11.2276
Csa6G006830	BTI2 BTI2 (VIRB2-INTERACTING PROTEIN 2)	1.918e-05	-3.46097	-11.0117
Csa6G014490	xanthine/uracil permease family protein	3.44377e-07	-3.43367	-10.8053
Csa6G448730	OMR1 OMR1 (L-O-METHYLTHREONINE RESISTANT 1); L-threonine ammonia-lyase	9.09041e-05	-3.42161	-10.7154
Csa4G291370	ALDH3F1 ALDH3F1 (Aldehyde Dehydrogenase 3F1); 3-chloroallyl aldehyde dehydrogenase/ aldehyde dehydrogenase (NAD)	3.47285e-22	-3.42125	-10.7127
Csa3G839790	LBD25 LBD25 (LOB DOMAIN-CONTAINING PROTEIN 25)	0.000117954	-3.41821	-10.6902
Csa5G647320	AtCXE18 AtCXE18 (Arabidopsis thaliana carboxyesterase 18); carboxylesterase	2.30674e-18	-3.39444	-10.5154
Csa6G430740	unknown protein	7.90101e-28	-3.38033	-10.4131
Csa3G778270	ABA2, SIS4, GIN1, SDR1, ISI4, SRE1, ATABA2, ATSDR1 ABA2 (ABA DEFICIENT 2); alcohol dehydrogenase/ oxidoreductase/ xanthoxin dehydrogenase	2.35824e-12	-3.36124	-10.2762
Csa6G511080	unknown protein	5.28333e-18	-3.36044	-10.2705
Csa5G608550	unknown protein	9.7516e-25	-3.33683	-10.1039
Csa5G546590	PDLP6 PDLP6 (PLASMODESMATA-LOCATED PROTEIN 6)	2.08512e-10	-3.33172	-10.0681
Csa6G185850	NA	4.34018e-05	-3.3287	-10.047
Csa6G485120	nodulin MtN21 family protein	6.35222e-05	-3.3287	-10.047
Csa6G008060	unknown protein	2.45964e-15	-3.32693	-10.0347
Csa7G431440	HCT HCT (HYDROXYCINNAMOYL-COA SHIKIMATE/QUINATE HYDROXYCINNAMOYL TRANSFERASE); quinate O-hydroxycinnamoyltransferase/ shikimate O-hydroxycinnamoyltransferase/ transferase	3.58624e-17	-3.32651	-10.0318
Csa5G608380	RAV2, RAP2.8, TEM2 RAV2 (REGULATOR OF THE ATPASE OF THE VACUOLAR MEMBRANE); DNA binding / transcription factor/ transcription repressor chr1:25880442-25881500 FORWARD	2.24408e-20	-3.32436	-10.0169
Csa2G352410	RAX2, MYB38, ATMYB38, BIT1 RAX2 (REGULATOR OF AXILLARY MERISTEMS 2); DNA binding / transcription factor	3.10452e-11	-3.31211	-9.9322
Csa3G732470	transferase family protein	1.56255e-21	-3.29741	-9.8315
Csa3G175740	invertase/pectin methylesterase inhibitor family protein	5.92112e-12	-3.2794	-9.7095
Csa6G302180	KCS12 KCS12 (3-KETOACYL-COA SYNTHASE 12); acyltransferase/ catalytic/ transferase, transferring acyl groups other than amino-acyl groups	2.57787e-10	-3.26317	-9.60087
Csa1G050360	MLS MLS (MALATE SYNTHASE); malate synthase	6.01771e-19	-3.26139	-9.58909
Csa4G280650	disease resistance response	3.94051e-10	-3.24596	-9.48703
Csa3G858120	jacalin lectin family protein	1.53143e-05	-3.23392	-9.40824
Csa6G183190	ASN1, DIN6, AT-ASN1 ASN1 (GLUTAMINE-DEPENDENT ASPARAGINE SYNTHASE 1); asparagine synthase (glutamine-hydrolyzing)	2.36581e-23	-3.23221	-9.39705
Csa7G343870	ATPME3 ATPME3; pectinesterase	1.22815e-12	-3.21023	-9.255
Csa3G076580	endoribonuclease L-PSP family protein	1.06166e-18	-3.19271	-9.14328
Csa3G818260	CYP94D2 CYP94D2; electron carrier/ heme binding / iron ion binding / monooxygenase/ oxygen binding	4.23294e-14	-3.19234	-9.14093
Csa5G155450	ATOSM34 ATOSM34 (osmotin 34)	6.74282e-17	-3.17211	-9.01364
Csa7G237840	LBD4 LBD4 (LOB DOMAIN-CONTAINING PROTEIN 4)	5.13401e-05	-3.17193	-9.01252
Csa3G733250	FUNCTIONS IN: molecular_function unknown; INVOLVED IN: biological_process unknown; LOCATED IN: cellular_component unknown; EXPRESSED IN: 22 plant structures; EXPRESSED DURING: 12 growth stages; CONTAINS InterPro DOMAIN/s: Uncharacterised conserved protein UCP022260 (InterPro:IPR016802); BEST Arabidopsis thaliana protein match is: unknown protein (TAIR:AT5G59050.1); Has 43 Blast hits to 43 protein…	4.39653e-08	-3.14713	-8.85893
Csa1G009870	ANAC100, ATNAC5 ANAC100 (ARABIDOPSIS NAC DOMAIN CONTAINING PROTEIN 100); transcription factor	2.28507e-11	-3.14389	-8.83901
Csa3G434970	GDSL-motif lipase/hydrolase family protein	4.86057e-21	-3.11938	-8.69016
Csa5G162590	phosphoinositide binding	3.8771e-09	-3.09815	-8.5632
Csa7G044950	phototropic-responsive NPH3 protein-related	2.22105e-07	-3.0921	-8.52738
Csa7G431330	ovule development protein, putative	2.22427e-11	-3.08895	-8.50879
Csa2G429030	transferase family protein	2.4666e-06	-3.08369	-8.47778
Csa6G011720	basic helix-loop-helix (bHLH) family protein	9.28147e-09	-3.08124	-8.46342
Csa1G172590	metal ion binding	5.34388e-25	-3.07993	-8.45576
Csa5G605750	AGL30 DNA binding / transcription factor	4.51034e-05	-3.07454	-8.42422
Csa7G407800	AtSTS AtSTS (Arabidopsis thaliana stachyose synthase); galactinol-raffinose galactosyltransferase/ hydrolase, hydrolyzing O-glycosyl compounds	6.26092e-14	-3.07329	-8.41688
Csa6G337020	NA	1.22476e-06	-3.07108	-8.40404
Csa7G062780	ANNAT2 ANNAT2 (Annexin Arabidopsis 2); calcium ion binding / calcium-dependent phospholipid binding	8.04541e-12	-3.06064	-8.34345
Csa1G277970	GAE1 GAE1 (UDP-D-GLUCURONATE 4-EPIMERASE 1); UDP-glucuronate 4-epimerase/ catalytic	5.54242e-11	-3.0527	-8.29765
Csa5G644580	CYP735A1 CYP735A1; electron carrier/ heme binding / iron ion binding / monooxygenase/ oxygen binding	1.21464e-05	-3.04286	-8.24126
Csa6G039540	zinc finger (B-box type) family protein	1.40256e-10	-3.041	-8.23061
Csa1G532310	MAPKKK13 MAPKKK13; ATP binding / kinase/ protein kinase/ protein serine/threonine kinase	1.00786e-20	-3.03994	-8.22457
Csa5G198120	17.6 kDa class I small heat shock protein (HSP17.6C-CI) (AA 1-156)	0.000498859	-3.03179	-8.17822
Csa1G277980	NA	4.05084e-17	-3.0308	-8.17264
Csa3G020090	ATHSP23.6-MITO ATHSP23.6-MITO (MITOCHONDRION-LOCALIZED SMALL HEAT SHOCK PROTEIN 23.6)	1.74821e-10	-3.01356	-8.07555
Csa2G433340	disease resistance protein (NBS-LRR class), putative	0.000251443	-3.01301	-8.07249
Csa1G044890	CYP87A2 CYP87A2; electron carrier/ heme binding / iron ion binding / monooxygenase/ oxygen binding	1.08151e-11	-2.98867	-7.9374
Csa6G013950	LBD15 LBD15 (LOB DOMAIN-CONTAINING PROTEIN 15)	0.000126777	-2.98772	-7.93221
Csa3G011080	NA	1.04234e-17	-2.98488	-7.91659
Csa2G072990	ATGH9A2, KOR2 KOR2; catalytic/ hydrolase, hydrolyzing O-glycosyl compounds	1.55504e-05	-2.98305	-7.90655
Csa1G575060	OXS3, ATOXS3 OXS3 (OXIDATIVE STRESS 3)	1.85448e-07	-2.97745	-7.87591
Csa1G008470	nodulin family protein	2.37809e-05	-2.95218	-7.7392
Csa4G043950	pectinesterase family protein	4.38715e-16	-2.95183	-7.73732
Csa2G147920	transferase family protein	2.37499e-17	-2.94715	-7.71225
Csa5G149870	short-chain dehydrogenase/reductase (SDR) family protein	1.53324e-05	-2.92064	-7.57184
Csa4G288610	LOX2, ATLOX2 LOX2 (LIPOXYGENASE 2); lipoxygenase	2.53664e-16	-2.91461	-7.54026
Csa4G631610	ALF5 ALF5 (ABERRANT LATERAL ROOT FORMATION 5); antiporter/ drug transporter/ transporter	9.92749e-13	-2.90795	-7.50551
CsaUNG028560	protease inhibitor/seed storage/lipid transfer protein (LTP) family protein	2.96645e-22	-2.90684	-7.49974
Csa3G852470	RD26, ANAC072 RD26 (RESPONSIVE TO DESICCATION 26); transcription activator/ transcription factor	1.27474e-13	-2.9054	-7.49227
Csa4G017050	NA	5.1119e-14	-2.89536	-7.44029
Csa3G852580	CYP82C4 CYP82C4; electron carrier/ heme binding / iron ion binding / monooxygenase/ oxygen binding	1.45365e-09	-2.85913	-7.25576
Csa5G317890	AAE5 AAE5 (ACYL ACTIVATING ENZYME 5); catalytic	3.62628e-10	-2.85845	-7.25234
Csa3G567330	WRKY75, ATWRKY75 WRKY75; transcription factor	6.42334e-08	-2.85652	-7.24264
Csa5G643340	tryptophan synthase-related	5.88766e-22	-2.84886	-7.20432
Csa2G023340	LOX1 LOX1; lipoxygenase	0.000289245	-2.84683	-7.1942
Csa6G185830	dehydrodolichyl diphosphate synthase, putative / DEDOL-PP synthase, putative	7.36225e-10	-2.83872	-7.15384
Csa1G523630	haloacid dehalogenase-like hydrolase family protein	8.67857e-11	-2.82931	-7.10735
Csa1G000700	basic helix-loop-helix (bHLH) family protein	1.24804e-08	-2.82402	-7.08133
Csa5G622780	SYTC, ATSYTC, NTMC2TYPE1.3, NTMC2T1.3 SYTC	5.55779e-10	-2.82351	-7.07882
Csa6G423470	copper amine oxidase, putative	1.65e-07	-2.81938	-7.05861
Csa6G500600	ATMIPS3, MIPS3 MIPS3 (MYO-INOSITOL-1-PHOSTPATE SYNTHASE 3); binding / catalytic/ inositol-3-phosphate synthase	1.49098e-12	-2.81647	-7.04437
Csa4G326550	AGT3 AGT3 (ALANINE:GLYOXYLATE AMINOTRANSFERASE 3); alanine-glyoxylate transaminase/ catalytic/ pyridoxal phosphate binding / transaminase	6.45061e-10	-2.81569	-7.04057
Csa3G101810	RD26, ANAC072 RD26 (RESPONSIVE TO DESICCATION 26); transcription activator/ transcription factor	5.02989e-06	-2.80852	-7.00564
Csa7G432590	NA	1.25745e-05	-2.79932	-6.96114
Csa1G534750	ATEP3, ATCHITIV, CHIV ATEP3; chitinase	0.000323002	-2.79664	-6.9482
Csa2G356600	RAP2.1 RAP2.1 (related to AP2 1); DNA binding / transcription factor	1.73636e-05	-2.78216	-6.87883
Csa1G011450	unknown protein	6.81756e-10	-2.78131	-6.87476
Csa1G525300	unknown protein	2.56524e-09	-2.77902	-6.86385
Csa3G182780	transmembrane protein, putative	8.0613e-20	-2.77093	-6.82546
Csa1G132110	unknown protein	4.17868e-08	-2.76779	-6.81065
Csa7G368090	unknown protein	8.01187e-15	-2.76746	-6.80907
CsaUNG019690	sugar transporter, putative	1.76974e-08	-2.76722	-6.80795
Csa3G112250	proton-dependent oligopeptide transport (POT) family protein	5.82758e-05	-2.75532	-6.75201
Csa6G095320	unknown protein	6.35976e-05	-2.75169	-6.73507
Csa1G186620	unknown protein	1.3534e-11	-2.74552	-6.70632
Csa3G893390	bHLH093 bHLH093 (beta HLH protein 93); DNA binding / transcription factor	0.000554972	-2.74463	-6.70219
Csa3G536670	ATBOR4, BOR4 BOR4 (REQUIRES HIGH BORON 4); anion exchanger	4.57819e-06	-2.74442	-6.70119
Csa3G889750	RNA recognition motif (RRM)-containing protein	6.51305e-07	-2.73412	-6.65354
Csa5G604280	ATNRT1:2, NTL1 ATNRT1:2 (ARABIDOPSIS THALIANA NITRATE TRANSPORTER 1:2); calcium ion binding / transporter REVERSE	0.000177699	-2.7273	-6.62216
Csa4G047980	hydroxyproline-rich glycoprotein family protein	3.02517e-13	-2.71984	-6.58799
Csa2G374650	proton-dependent oligopeptide transport (POT) family protein	7.67984e-06	-2.7133	-6.55819
Csa6G507370	SEN1, ATSEN1, DIN1 SEN1 (SENESCENCE 1)	2.39884e-20	-2.71203	-6.55245
Csa5G608210	ATNUDT1, ATNUDX1 ATNUDX1 (ARABIDOPSIS THALIANA NUDIX HYDROLASE 1); dihydroneopterin triphosphate pyrophosphohydrolase/ hydrolase	3.39938e-05	-2.7067	-6.52827
Csa1G628000	LRP1 LRP1 (LATERAL ROOT PRIMORDIUM 1); protein homodimerization	7.46982e-20	-2.70529	-6.52189
Csa6G491000	SPT SPT (SPATULA); DNA binding / transcription factor	3.10702e-08	-2.6884	-6.44597
Csa1G077760	fringe-related protein chr4:12251580-12253973 REVERSE	4.76073e-07	-2.683	-6.42189
Csa5G610410	NA	0.000155117	-2.67815	-6.40036
Csa5G571480	unknown protein	0.000162945	-2.67165	-6.37158
Csa3G431430	GH3.6, DFL1 DFL1 (DWARF IN LIGHT 1); indole-3-acetic acid amido synthetase	9.58921e-06	-2.66767	-6.35402
Csa4G047940	SP1L5 SP1L5 (SPIRAL1-LIKE5)	3.31769e-06	-2.66621	-6.34758
Csa5G608390	myb family transcription factor	3.59749e-11	-2.66307	-6.33381
Csa4G146250	protease inhibitor/seed storage/lipid transfer protein (LTP) family protein	4.35523e-10	-2.65282	-6.28894
Csa4G141240	protease inhibitor/seed storage/lipid transfer protein (LTP) family protein	4.43804e-10	-2.65282	-6.28894
Csa6G499740	serine/threonine protein kinase, putative	6.84403e-10	-2.64889	-6.27184
Csa7G044810	zinc ion binding	2.72433e-08	-2.64836	-6.26953
Csa4G280600	unknown protein	0.000228502	-2.63993	-6.233
Csa3G778180	NA	1.03861e-13	-2.62915	-6.18663
Csa7G069710	XF1, SQE1 XF1; squalene monooxygenase	1.54155e-17	-2.62808	-6.18203
Csa6G517220	unknown protein	2.54921e-13	-2.62399	-6.16451
Csa3G149950	ATAILP1, AILP1 AILP1	1.4877e-16	-2.62295	-6.16009
Csa5G548130	XTR2, EXGT-A2, ATXTH28 XTR2 (XYLOGLUCAN ENDOTRANSGLYCOSYLASE RELATED 2); hydrolase, acting on glycosyl bonds / xyloglucan:xyloglucosyl transferase	3.14346e-19	-2.62288	-6.1598
Csa3G851710	unknown protein	7.68941e-13	-2.61783	-6.13824
Csa3G646550	GLIP5 GLIP5; carboxylesterase/ lipase	3.50935e-07	-2.61457	-6.1244
Csa7G051310	condensation domain-containing protein	1.05829e-06	-2.61197	-6.11337
Csa4G011770	ANAC083 ANAC083 (ARABIDOPSIS NAC DOMAIN CONTAINING PROTEIN 83); transcription factor	9.68887e-10	-2.60368	-6.07836
Csa4G004870	unknown protein chr1:30157057-30157473 REVERSE	1.09551e-09	-2.58026	-5.98046
Csa2G263880	NA	1.31641e-09	-2.57879	-5.97439
Csa2G010250	FUNCTIONS IN: molecular_function unknown; INVOLVED IN: biological_process unknown; LOCATED IN: cellular_component unknown; EXPRESSED IN: 24 plant structures; EXPRESSED DURING: 15 growth stages; CONTAINS InterPro DOMAIN/s: Targeting for Xklp2 (InterPro:IPR009675); BEST Arabidopsis thaliana protein match is: WDL1 (TAIR:AT3G04630.3); Has 393 Blast hits to 375 proteins in 76 species: Archae - 0; Bact…	1.60777e-13	-2.57869	-5.97398
Csa7G450720	unknown protein	1.27406e-07	-2.57546	-5.9606
Csa6G338090	Dof-type zinc finger domain-containing protein	2.67866e-06	-2.55495	-5.87645
Csa1G074400	basic helix-loop-helix (bHLH) family protein	3.15612e-12	-2.54903	-5.8524
Csa3G133140	PKT3, PED1, KAT2 PKT3 (PEROXISOMAL 3-KETOACYL-COA THIOLASE 3); acetyl-CoA C-acyltransferase	6.20942e-10	-2.54716	-5.84482
Csa6G485160	nodulin MtN21 family protein	6.22965e-06	-2.54341	-5.82966
Csa5G576840	unknown protein	0.000975303	-2.54235	-5.82537
Csa2G359940	calcium ion binding	0.002023	-2.54235	-5.82537
Csa1G002810	PMSR1, ATMSRA1 PMSR1 (PEPTIDEMETHIONINE SULFOXIDE REDUCTASE 1); oxidoreductase, acting on sulfur group of donors, disulfide as acceptor / peptide-methionine-(S)-S-oxide reductase	9.18239e-15	-2.54069	-5.81865
Csa6G403620	unknown protein chr1:2161225-2163035 REVERSE	1.6042e-09	-2.53677	-5.8029
Csa1G168880	short-chain dehydrogenase/reductase (SDR) family protein	1.23438e-13	-2.53657	-5.80206
Csa3G402970	BGLU41 BGLU41 (BETA GLUCOSIDASE 41); catalytic/ cation binding / hydrolase, hydrolyzing O-glycosyl compounds	2.59658e-08	-2.5294	-5.7733
Csa1G002660	aspartyl aminopeptidase, putative	1.67038e-06	-2.52384	-5.75109
Csa7G039790	O-methyltransferase family 2 protein	0.000740748	-2.52326	-5.74879
Csa3G149910	NA	3.24236e-13	-2.52112	-5.74027
Csa6G501230	NA	1.2481e-16	-2.51911	-5.7323
Csa2G264000	proline-rich family protein	3.34047e-16	-2.51547	-5.71783
Csa6G141420	unknown protein	9.03483e-11	-2.51372	-5.71091
Csa5G638340	unknown protein	1.05682e-13	-2.51046	-5.69802
Csa5G198230	unknown protein	0.000523197	-2.50145	-5.66254
Csa6G290790	LBD1 LBD1 (LOB DOMAIN-CONTAINING PROTEIN 1)	1.88723e-08	-2.49767	-5.64773
Csa6G324890	pentatricopeptide (PPR) repeat-containing protein	4.39655e-11	-2.49531	-5.6385
Csa3G118040	INVOLVED IN: biological_process unknown; LOCATED IN: cellular_component unknown; EXPRESSED IN: 24 plant structures; EXPRESSED DURING: 14 growth stages; CONTAINS InterPro DOMAIN/s: Phosphoglycerate mutase (InterPro:IPR013078), PRIB5 (InterPro:IPR012398); BEST Arabidopsis thaliana protein match is: unknown protein (TAIR:AT3G60440.1); Has 187 Blast hits to 185 proteins in 74 species: Archae - 0; Bac…	0.000999546	-2.49215	-5.62617
Csa3G510960	HAT22 HAT22; transcription factor	1.43656e-07	-2.48704	-5.60628
Csa2G228380	CAM5 CAM5 (CALMODULIN 5); calcium ion binding chr2:11532069-11534176 FORWARD	2.84923e-05	-2.48632	-5.60348
Csa5G173500	calcium-binding protein, putative chr1:7553317-7553784 REVERSE	0.000416065	-2.47601	-5.56358
Csa5G606770	glucosamine/galactosamine-6-phosphate isomerase family protein	1.15893e-15	-2.46321	-5.51441
Csa2G004690	AT-HSFC1, HSFC1 AT-HSFC1; DNA binding / transcription factor	8.66025e-09	-2.45787	-5.49404
Csa4G167980	AtSIP2 AtSIP2 (Arabidopsis thaliana seed imbibition 2); hydrolase, hydrolyzing O-glycosyl compounds	5.02003e-11	-2.45381	-5.47861
Csa2G301490	NA	4.72773e-09	-2.44909	-5.46071
Csa3G166350	NA	5.7999e-13	-2.4485	-5.45847
Csa2G013290	ACP4 ACP4 (acyl carrier protein 4); acyl carrier	0.000189983	-2.4481	-5.45696
Csa2G347140	ATPLDDELTA, PLDDELTA ATPLDDELTA; phospholipase D	7.3227e-07	-2.43684	-5.41456
Csa1G024860	ATGSTU8 ATGSTU8 (GLUTATHIONE S-TRANSFERASE TAU 8); glutathione transferase	6.81787e-06	-2.42733	-5.37898
Csa3G027720	NRT1.1, CHL1-1, NRT1, B-1, ATNRT1, CHL1 NRT1.1; nitrate transmembrane transporter/ transporter	2.85533e-14	-2.42405	-5.36674
Csa4G333620	lipid transfer protein, putative	1.25818e-10	-2.41516	-5.33378
Csa1G045560	integral membrane HPP family protein	3.56621e-14	-2.41177	-5.32127
Csa5G609650	CUT1, POP1, CER6, G2, KCS6 KCS6 (3-KETOACYL-COA SYNTHASE 6); catalytic/ transferase, transferring acyl groups other than amino-acyl groups	1.34331e-13	-2.40398	-5.2926
Csa2G348860	unknown protein chr1:3530652-3531383 FORWARD	7.58253e-07	-2.40327	-5.29001
Csa3G852640	CYP82C4 CYP82C4; electron carrier/ heme binding / iron ion binding / monooxygenase/ oxygen binding	5.45627e-08	-2.40057	-5.2801
Csa7G047970	NA	7.66883e-09	-2.39644	-5.26503
Csa3G792070	kelch repeat-containing F-box family protein	2.98689e-13	-2.39128	-5.24622
Csa6G433300	AGT, AGT1 AGT (ALANINE:GLYOXYLATE AMINOTRANSFERASE); alanine-glyoxylate transaminase/ serine-glyoxylate transaminase/ serine-pyruvate transaminase	8.24289e-13	-2.38799	-5.23428
Csa4G280630	disease resistance response	4.50684e-09	-2.38786	-5.23382
Csa4G051400	myosin heavy chain-related	0.00208384	-2.3862	-5.22778
Csa4G280500	kelch repeat-containing F-box family protein	1.94844e-15	-2.37932	-5.20292
Csa7G447100	DELTA-TIP, TIP2;1, DELTA-TIP1, AQP1, ATTIP2;1 DELTA-TIP; ammonia transporter/ methylammonium transmembrane transporter/ water channel	1.7903e-05	-2.37785	-5.19761
Csa2G406710	CLC-B, ATCLC-B CLC-B (CHLORIDE CHANNEL B); anion channel/ voltage-gated chloride channel	1.56152e-13	-2.36988	-5.169
Csa6G518320	GDSL-motif lipase/hydrolase family protein	1.11639e-05	-2.36839	-5.16365
Csa1G151000	FUNCTIONS IN: molecular_function unknown; INVOLVED IN: biological_process unknown; LOCATED IN: chloroplast; EXPRESSED IN: 22 plant structures; EXPRESSED DURING: 13 growth stages; CONTAINS InterPro DOMAIN/s: Stress responsive alpha-beta barrel (InterPro:IPR013097), Dimeric alpha-beta barrel (InterPro:IPR011008); BEST Arabidopsis thaliana protein match is: HS1 (HEAT STABLE PROTEIN 1) (TAIR:AT3G1721…	1.57171e-14	-2.36004	-5.13384
Csa7G072770	ATHSP22.0 ATHSP22.0	0.00246843	-2.35869	-5.12904
Csa2G237740	NA	3.00614e-14	-2.35352	-5.11069
Csa6G044530	CYP77A4 CYP77A4; electron carrier/ heme binding / iron ion binding / monooxygenase/ oxygen binding	3.98557e-13	-2.35231	-5.1064
Csa4G023020	DNA binding / transcription factor	7.48393e-12	-2.3505	-5.1
Csa4G098710	NA	0.000951857	-2.34636	-5.08538
Csa4G304780	NA	5.63693e-05	-2.33938	-5.06085
Csa3G047890	SEC14 cytosolic factor (SEC14) / phosphoglyceride transfer protein	9.5862e-13	-2.33538	-5.04682
Csa2G348930	KNAT6, KNAT6L, KNAT6S KNAT6; DNA binding / transcription activator/ transcription factor	2.33083e-08	-2.32932	-5.02568
Csa2G023940	LOX1 LOX1; lipoxygenase	3.76979e-13	-2.3276	-5.01969
Csa7G195260	fructose-bisphosphate aldolase, putative	4.14743e-10	-2.31837	-4.98767
Csa1G039100	ATHSP101, HSP101, HOT1 ATHSP101 (ARABIDOPSIS THALIANA HEAT SHOCK PROTEIN 101); ATP binding / ATPase/ nucleoside-triphosphatase/ nucleotide binding / protein binding	0.000981508	-2.30483	-4.94109
Csa3G851720	dynein light chain, putative chr4:13694032-13694517 FORWARD	0.00119385	-2.30483	-4.94109
Csa6G518000	DRM1, DYL1 DYL1 (DORMANCY-ASSOCIATED PROTEIN-LIKE 1)	1.05766e-13	-2.30238	-4.93269
Csa2G445270	zinc-binding family protein	0.000273159	-2.30009	-4.92487
Csa3G816030	MYB60, AtMYB60 MYB60 (myb domain protein 60); DNA binding / transcription factor	2.80301e-13	-2.29341	-4.90213
Csa2G011500	transferase family protein	2.7644e-12	-2.29169	-4.89629
Csa1G384030	copper-binding family protein	0.00147165	-2.29106	-4.89417
Csa3G064240	NA	3.1379e-06	-2.28941	-4.88857
Csa3G812230	BGLU11 BGLU11 (BETA GLUCOSIDASE 11); hydrolase, hydrolyzing O-glycosyl compounds	6.11941e-10	-2.28495	-4.87348
Csa2G023900	LOX1 LOX1; lipoxygenase	1.68898e-06	-2.28123	-4.86091
Csa3G624080	unknown protein	2.20301e-05	-2.26919	-4.82052
Csa6G088100	unknown protein	1.09635e-06	-2.26627	-4.81079
Csa4G361840	NA	0.00104802	-2.26207	-4.7968
Csa5G643370	unknown protein	1.05648e-13	-2.25969	-4.78887
Csa1G071870	STP1, ATSTP1 STP1 (SUGAR TRANSPORTER 1); carbohydrate transmembrane transporter/ sugar:hydrogen symporter	4.50105e-10	-2.25799	-4.78324
Csa4G365050	nodulin MtN21 family protein	3.83066e-08	-2.25455	-4.77184
Csa3G073920	glycosyl hydrolase family 17 protein	6.52611e-10	-2.24903	-4.75363
Csa2G000390	AT-HSFA9, HSFA9 AT-HSFA9; DNA binding / transcription factor	0.00211616	-2.24087	-4.72681
Csa2G264560	1-phosphatidylinositol phosphodiesterase-related	9.47668e-11	-2.23986	-4.7235
Csa7G433250	late embryogenesis abundant protein, putative / LEA protein, putative	6.86015e-05	-2.23773	-4.71653
Csa1G212830	oxidoreductase, 2OG-Fe(II) oxygenase family protein	1.83117e-08	-2.23166	-4.69674
Csa1G025970	ATCHX15, CHX15 ATCHX15; monovalent cation:proton antiporter/ sodium:hydrogen antiporter	2.32108e-05	-2.22851	-4.6865
Csa1G043200	trypsin and protease inhibitor family protein / Kunitz family protein	1.11021e-12	-2.22705	-4.68176
Csa1G501850	KCS12 KCS12 (3-KETOACYL-COA SYNTHASE 12); acyltransferase/ catalytic/ transferase, transferring acyl groups other than amino-acyl groups	8.13099e-14	-2.22231	-4.66639
Csa1G533480	ATCHX24, CHX24 ATCHX24; monovalent cation:proton antiporter/ sodium:hydrogen antiporter	0.000535844	-2.22193	-4.66519
Csa3G164460	senescence-associated protein-related	5.74532e-07	-2.21944	-4.65714
Csa3G892760	lyase	0.00149009	-2.21801	-4.65251
Csa1G015630	NA	0.00226041	-2.21801	-4.65251
Csa2G370580	DNA-binding protein-related	2.90863e-08	-2.21696	-4.64914
Csa6G302190	ATEXO70H7 ATEXO70H7 (EXOCYST SUBUNIT EXO70 FAMILY PROTEIN H7); protein binding	1.5897e-05	-2.20559	-4.61263
Csa4G000820	NA	6.71498e-14	-2.20536	-4.61189
Csa7G433150	lactoylglutathione lyase family protein / glyoxalase I family protein	1.84672e-08	-2.20534	-4.61184
Csa4G640960	transferase family protein	0.00137397	-2.20044	-4.59621
Csa7G435550	phosphoribulokinase/uridine kinase-related	1.50192e-09	-2.19545	-4.58031
Csa5G636620	calcium-binding EF hand family protein	2.30445e-09	-2.1935	-4.57415
Csa3G247880	FUNCTIONS IN: molecular_function unknown; INVOLVED IN: biological_process unknown; LOCATED IN: cellular_component unknown; EXPRESSED IN: 23 plant structures; EXPRESSED DURING: 13 growth stages; CONTAINS InterPro DOMAIN/s: CCT domain (InterPro:IPR010402); BEST Arabidopsis thaliana protein match is: unknown protein (TAIR:AT4G27900.2); Has 863 Blast hits to 863 proteins in 62 species: Archae - 0; Ba…	5.64109e-07	-2.19203	-4.56949
Csa2G361740	isoflavone reductase, putative chr1:28252030-28253355 FORWARD	0.00360141	-2.18886	-4.55946
Csa6G454480	NA	0.000663672	-2.18652	-4.55207
Csa6G088170	CYP89A6 CYP89A6; electron carrier/ heme binding / iron ion binding / monooxygenase/ oxygen binding chr1:24123789-24125324 FORWARD	0.000757292	-2.18533	-4.54831
Csa3G838690	protein kinase family protein	7.5542e-06	-2.18377	-4.54338
Csa1G526830	COPT1 COPT1 (copper transporter 1); copper ion transmembrane transporter	4.01487e-06	-2.17868	-4.5274
Csa5G125710	unknown protein	5.81137e-08	-2.17789	-4.52493
Csa6G014540	ATEXPA8, EXP8, ATEXP8, ATHEXP ALPHA 1.11 ATEXPA8 (ARABIDOPSIS THALIANA EXPANSIN A8)	2.6954e-08	-2.17527	-4.51669
Csa4G640970	transferase family protein	0.0017087	-2.17256	-4.50822
Csa6G516870	NA	6.8967e-06	-2.16804	-4.49413
Csa5G651640	ATMYB6 ATMYB6; DNA binding / transcription factor	2.41575e-13	-2.16276	-4.4777
Csa6G485150	nodulin MtN21 family protein	0.00114354	-2.16008	-4.4694
Csa4G645850	zinc finger (CCCH-type) family protein	2.55847e-07	-2.1551	-4.45398
Csa4G025140	GDH2 GDH2 (GLUTAMATE DEHYDROGENASE 2); ATP binding / glutamate dehydrogenase [NAD(P)+]/ glutamate dehydrogenase/ oxidoreductase	3.48273e-13	-2.15423	-4.45131
Csa4G658590	CAT2 CAT2 (CATALASE 2); catalase	7.23773e-14	-2.14512	-4.42328
Csa1G005660	WLIM1 WLIM1; transcription factor/ zinc ion binding	8.12637e-05	-2.14038	-4.40877
Csa5G524820	unknown protein	1.44409e-05	-2.13622	-4.39609
Csa4G052070	NA	7.83248e-06	-2.13607	-4.39562
Csa4G062930	NA	8.48835e-07	-2.12844	-4.37245
Csa1G665920	GDSL-motif lipase/hydrolase family protein	1.12885e-10	-2.11744	-4.33923
Csa6G154500	ATAILP1, AILP1 AILP1	5.22289e-08	-2.11691	-4.33763
Csa3G176240	NA	0.00135408	-2.11656	-4.33657
Csa6G108500	epsin N-terminal homology (ENTH) domain-containing protein / clathrin assembly protein-related	1.24426e-05	-2.09754	-4.27979
Csa2G033950	AVP1, ATAVP3, AVP-3 AVP1; ATPase/ hydrogen-translocating pyrophosphatase	0.000127195	-2.09475	-4.27152
Csa1G595820	zinc finger (C3HC4-type RING finger) family protein	1.71437e-06	-2.09329	-4.2672
Csa6G495840	carbohydrate binding	0.00021952	-2.09301	-4.26636
Csa2G139860	CYP714A1 CYP714A1; electron carrier/ heme binding / iron ion binding / monooxygenase/ oxygen binding	1.24947e-11	-2.09128	-4.26126
Csa7G432520	copper ion binding / electron carrier	3.37164e-13	-2.09052	-4.25902
Csa6G423990	haloacid dehalogenase-like hydrolase family protein	2.38975e-13	-2.0889	-4.25422
Csa3G740270	4-coumarate--CoA ligase, putative / 4-coumaroyl-CoA synthase, putative	3.35841e-05	-2.08421	-4.24042
Csa2G009440	serine-rich protein-related	1.15425e-07	-2.08325	-4.2376
Csa6G310500	FUNCTIONS IN: molecular_function unknown; INVOLVED IN: biological_process unknown; LOCATED IN: cellular_component unknown; EXPRESSED IN: 24 plant structures; EXPRESSED DURING: 13 growth stages; CONTAINS InterPro DOMAIN/s: Lg106-like (InterPro:IPR012482); BEST Arabidopsis thaliana protein match is: unknown protein (TAIR:AT1G69510.3); Has 94 Blast hits to 94 proteins in 12 species: Archae - 0; Bact…	1.84568e-07	-2.08301	-4.23692
Csa6G088700	transferase family protein	1.51109e-05	-2.07599	-4.21632
Csa6G057180	FUNCTIONS IN: molecular_function unknown; INVOLVED IN: biological_process unknown; LOCATED IN: endomembrane system; CONTAINS InterPro DOMAIN/s: Protein of unknown function DUF303, acetylesterase putative (InterPro:IPR005181); BEST Arabidopsis thaliana protein match is: hydrolase (TAIR:AT4G34215.2); Has 199 Blast hits to 199 proteins in 58 species: Archae - 0; Bacteria - 119; Metazoa - 0; Fungi - …	0.00217795	-2.0758	-4.21577
Csa4G075200	ATGA2OX1 ATGA2OX1 (gibberellin 2-oxidase 1); gibberellin 2-beta-dioxygenase	1.04817e-07	-2.07427	-4.21131
Csa7G428900	thaumatin-like protein, putative / pathogenesis-related protein, putative	0.00101033	-2.07323	-4.20829
Csa6G507290	protein phosphatase 2C family protein / PP2C family protein	0.000495448	-2.07266	-4.20661
Csa5G599300	unknown protein	0.000386453	-2.07217	-4.20519
Csa6G511060	ATMAP70-5 ATMAP70-5 (microtubule-associated proteins 70-5); microtubule binding	0.000346287	-2.07175	-4.20396
Csa1G615710	NA	0.000143787	-2.07138	-4.20289
Csa7G352500	integral membrane family protein	2.28772e-05	-2.06991	-4.19861
Csa1G047430	WR3 WR3 (WOUND-RESPONSIVE 3); nitrate transmembrane transporter	2.04921e-06	-2.06849	-4.19447
Csa4G622740	CYP72A15 CYP72A15; electron carrier/ heme binding / iron ion binding / monooxygenase/ oxygen binding	3.81891e-07	-2.06827	-4.19384
Csa1G043010	hydrolase, alpha/beta fold family protein	3.06596e-05	-2.05715	-4.16162
Csa3G076020	ATGLX1 ATGLX1 (GLYOXALASE I HOMOLOG); lactoylglutathione lyase/ metal ion binding	1.80497e-09	-2.04968	-4.14015
Csa7G045480	unknown protein	0.000348157	-2.04763	-4.13427
Csa3G095020	ATPLT5 ATPLT5 (POLYOL TRANSPORTER 5); D-ribose transmembrane transporter/ D-xylose transmembrane transporter/ carbohydrate transmembrane transporter/ galactose transmembrane transporter/ glucose transmembrane transporter/ glycerol transmembrane transporter/ mann	1.90065e-07	-2.04608	-4.12982
Csa7G044190	MATE efflux family protein	6.1509e-09	-2.04605	-4.12975
Csa2G287170	NA	8.48858e-07	-2.04166	-4.11719
Csa6G013350	ERD15, LSR1, CID1 ERD15 (EARLY RESPONSIVE TO DEHYDRATION 15); protein binding	5.50032e-11	-2.04034	-4.11342
Csa4G064630	ATGSTU19, GST8 ATGSTU19 (GLUTATHIONE S-TRANSFERASE TAU 19); glutathione binding / glutathione transferase	3.63653e-11	-2.03651	-4.10252
Csa3G733280	ATROPGEF7, ROPGEF7 ROPGEF7; Rho guanyl-nucleotide exchange factor	0.00409211	-2.03173	-4.08896
Csa6G398200	unknown protein	1.50842e-05	-2.03025	-4.08475
Csa4G051440	amino acid transporter family protein	2.64279e-08	-2.02698	-4.07551
Csa4G025740	unknown protein	2.28171e-06	-2.0227	-4.06343
Csa5G148780	FUNCTIONS IN: molecular_function unknown; INVOLVED IN: biological_process unknown; LOCATED IN: cellular_component unknown; EXPRESSED IN: 24 plant structures; EXPRESSED DURING: 15 growth stages; CONTAINS InterPro DOMAIN/s: Development and cell death domain (InterPro:IPR013989), Kelch related (InterPro:IPR013089); BEST Arabidopsis thaliana protein match is: unknown protein (TAIR:AT5G42050.1); Has 6…	1.66191e-12	-2.02252	-4.06292
Csa6G505950	DNAJ heat shock protein, putative	1.586e-12	-2.01867	-4.05211
Csa3G149330	unknown protein	0.000522858	-2.01693	-4.04723
Csa5G206420	oxidoreductase, 2OG-Fe(II) oxygenase family protein	0.000148724	-2.01315	-4.03663
Csa4G043850	HB-2, ATHB21 HB-2 (HOMEOBOX-2); DNA binding / transcription factor	0.000378104	-1.99726	-3.9924
Csa6G182680	ATL2 ATL2; protein binding / zinc ion binding	0.00227778	-1.99513	-3.98652
Csa1G278500	NA	2.72711e-09	-1.99158	-3.97672
Csa2G238250	COR413-PM2, ATCOR413-PM2 COR413-PM2 (COLD-REGULATED 413-PLASMA MEMBRANE 2) chr3:18894109-18895355 REVERSE	1.19906e-11	-1.98847	-3.96817
Csa1G604070	NA	0.00359309	-1.98628	-3.96215
Csa6G504720	FAH1, CYP84A1 FAH1 (FERULIC ACID 5-HYDROXYLASE 1); ferulate 5-hydroxylase/ monooxygenase	5.09881e-08	-1.9862	-3.96191
Csa5G407060	AST68, SULTR2;1 AST68; sulfate transmembrane transporter	2.63822e-05	-1.9843	-3.95672
Csa3G881770	receptor serine/threonine kinase, putative	0.00184607	-1.98198	-3.95034
Csa4G638320	unknown protein	7.99035e-09	-1.98101	-3.94769
Csa3G359140	NA	9.71471e-06	-1.98007	-3.94513
Csa3G822300	NA	4.74319e-09	-1.97999	-3.9449
Csa3G733230	17.6 kDa class I small heat shock protein (HSP17.6C-CI) (AA 1-156)	0.00106157	-1.97979	-3.94435
Csa4G293290	unknown protein	5.90877e-07	-1.97515	-3.93169
Csa7G432470	ATBCB, BCB ATBCB (ARABIDOPSIS BLUE-COPPER-BINDING PROTEIN); copper ion binding / electron carrier	4.27222e-11	-1.96963	-3.91669
Csa7G045490	FLA21 FLA21 (FASCICLIN-LIKE ARABINOGALACTAN PROTEIN 21 PRECURSOR)	3.05191e-05	-1.96933	-3.91587
Csa3G904100	ribose-phosphate pyrophosphokinase 1 / phosphoribosyl diphosphate synthetase 1 (PRSI)	4.71065e-07	-1.96649	-3.90817
Csa5G608240	leucine-rich repeat family protein	1.24917e-09	-1.96384	-3.901
Csa3G120500	acidic endochitinase (CHIB1)	0.0011935	-1.9595	-3.88927
Csa5G589350	unknown protein	3.34139e-11	-1.95781	-3.88472
Csa4G064650	ATGSTU25 ATGSTU25 (GLUTATHIONE S-TRANSFERASE TAU 25); glutathione transferase	2.73842e-06	-1.94818	-3.85887
Csa4G003670	CP12-2, CP12 CP12-2; protein binding	1.31676e-07	-1.94649	-3.85434
Csa2G238780	quinone reductase family protein	2.73472e-05	-1.94559	-3.85196
Csa1G038340	ANAC100, ATNAC5 ANAC100 (ARABIDOPSIS NAC DOMAIN CONTAINING PROTEIN 100); transcription factor	1.38512e-06	-1.94047	-3.83832
Csa3G792050	esterase/lipase/thioesterase family protein	1.68542e-06	-1.93475	-3.82313
Csa3G316280	C2 domain-containing protein	9.75691e-10	-1.93463	-3.82279
Csa3G847610	unknown protein	0.000523967	-1.9324	-3.8169
Csa6G084600	NA	5.42137e-06	-1.93233	-3.81672
Csa6G502640	SEC14 cytosolic factor family protein / phosphoglyceride transfer family protein	5.22709e-05	-1.92934	-3.8088
Csa6G091830	Rap2.6L Rap2.6L (related to AP2 6L); DNA binding / transcription factor	2.39203e-06	-1.92766	-3.80438
Csa7G428890	basic helix-loop-helix (bHLH) family protein	4.42894e-09	-1.92697	-3.80256
Csa7G446980	ATROPGEF12, ROPGEF12, MEE64 ROPGEF12 (RHO GUANYL-NUCLEOTIDE EXCHANGE FACTOR 12); Rho guanyl-nucleotide exchange factor	2.44822e-05	-1.92675	-3.80199
Csa4G000830	NA	2.13385e-06	-1.92275	-3.79145
Csa3G166360	pectinesterase family protein	3.55339e-06	-1.92165	-3.78857
Csa6G147460	PAL2, ATPAL2 PAL2; phenylalanine ammonia-lyase	6.9012e-09	-1.91702	-3.77642
Csa1G050100	GDSL-motif lipase/hydrolase family protein	6.15293e-08	-1.91684	-3.77594
Csa7G452320	IQD26 IQD26 (IQ-domain 26); calmodulin binding	0.00116943	-1.91201	-3.76333
Csa5G517800	ubiquitin family protein	0.00410668	-1.91085	-3.7603
Csa5G643330	tryptophan synthase-related	1.78024e-11	-1.91079	-3.76014
Csa1G186610	ATTDT, ATSDAT, TDT TDT (TONOPLAST DICARBOXYLATE TRANSPORTER); malate transmembrane transporter/ sodium:dicarboxylate symporter	1.17643e-11	-1.90986	-3.75773
Csa6G423450	ATGPAT1, GPAT1 GPAT1 (GLYCEROL-3-PHOSPHATE ACYLTRANSFERASE 1); 1-acylglycerol-3-phosphate O-acyltransferase/ acyltransferase	2.50116e-06	-1.90974	-3.7574
Csa7G253810	ATPLT5 ATPLT5 (POLYOL TRANSPORTER 5); D-ribose transmembrane transporter/ D-xylose transmembrane transporter/ carbohydrate transmembrane transporter/ galactose transmembrane transporter/ glucose transmembrane transporter/ glycerol transmembrane transporter/ mann	1.61036e-05	-1.90645	-3.74885
Csa1G604090	cation efflux family protein / metal tolerance protein, putative (MTPc3)	7.4541e-06	-1.90041	-3.7332
Csa3G698490	CYP705A30 CYP705A30; electron carrier/ heme binding / iron ion binding / monooxygenase/ oxygen binding	5.70665e-05	-1.89861	-3.72853
Csa6G367080	SEP4, AGL3 SEP4 (SEPALLATA 4); DNA binding / transcription factor	3.35265e-05	-1.89625	-3.72246
Csa5G608590	glycolipid binding / glycolipid transporter	0.000315931	-1.89497	-3.71915
Csa4G618410	NA	1.92396e-10	-1.88734	-3.69952
Csa3G133170	ATPAP23, PAP23 PAP23 (PURPLE ACID PHOSPHATASE 23); acid phosphatase/ protein serine/threonine phosphatase	1.55393e-06	-1.8859	-3.69585
Csa2G430570	transferase family protein	0.000693989	-1.88234	-3.68673
Csa6G448100	zinc finger (C3HC4-type RING finger) family protein	1.69596e-09	-1.88096	-3.68321
Csa6G223510	NA	0.000120206	-1.87997	-3.68067
Csa1G505940	unknown protein	2.30554e-08	-1.8794	-3.67923
Csa4G031000	ATMIPS2, MIPS2 MIPS2 (MYO-INOSITOL-1-PHOSTPATE SYNTHASE 2); binding / catalytic/ inositol-3-phosphate synthase	7.97426e-06	-1.87279	-3.66239
Csa6G084580	disease resistance response	2.96002e-09	-1.8718	-3.65988
Csa5G623510	iqd2 iqd2 (IQ-domain 2); calmodulin binding	0.000190734	-1.87028	-3.65604
Csa2G034670	unknown protein	6.68501e-11	-1.87027	-3.656
Csa2G369840	unknown protein	0.00131604	-1.86943	-3.65389
Csa6G077420	unknown protein	0.00267572	-1.86798	-3.65022
Csa2G354910	gibberellin-regulated family protein	5.28062e-09	-1.86622	-3.64577
Csa6G519600	unknown protein	5.87885e-05	-1.86073	-3.6319
Csa4G051550	long-chain-fatty-acid--CoA ligase / long-chain acyl-CoA synthetase	2.75642e-11	-1.86037	-3.63102
Csa3G816080	remorin family protein	1.42201e-09	-1.8589	-3.62731
Csa7G049260	protein phosphatase 2C, putative / PP2C, putative	6.93754e-06	-1.85788	-3.62474
Csa2G000660	GGT3, GGT4 GGT4 (GAMMA-GLUTAMYL TRANSPEPTIDASE 4); gamma-glutamyltransferase/ glutathione gamma-glutamylcysteinyltransferase	1.44245e-10	-1.85581	-3.61956
Csa3G000170	auxin efflux carrier family protein	3.65386e-09	-1.85341	-3.61353
Csa4G064690	NCED3, ATNCED3, STO1, SIS7 NCED3 (NINE-CIS-EPOXYCAROTENOID DIOXYGENASE 3); 9-cis-epoxycarotenoid dioxygenase	2.76674e-09	-1.85049	-3.60624
Csa6G223500	ATPCME ATPCME (PRENYLCYSTEINE METHYLESTERASE); prenylcysteine methylesterase	7.65768e-05	-1.84736	-3.59842
Csa4G279890	unknown protein	1.99254e-05	-1.84661	-3.59653
Csa3G038100	NA	2.74268e-05	-1.83835	-3.57602
Csa1G575040	NA	7.54831e-09	-1.83585	-3.56983
Csa4G290230	unknown protein	0.00101604	-1.83575	-3.56957
Csa7G420830	scpl40 scpl40 (serine carboxypeptidase-like 40); serine-type carboxypeptidase	5.96875e-05	-1.83392	-3.56505
Csa7G017160	protein kinase family protein	5.48454e-07	-1.83157	-3.55924
Csa3G133180	pectate lyase family protein	1.10175e-08	-1.83123	-3.55839
Csa3G099650	wound-responsive protein, putative	7.88446e-10	-1.82479	-3.54254
Csa3G734860	short-chain dehydrogenase/reductase (SDR) family protein	1.67667e-09	-1.82407	-3.54078
Csa6G395130	2-oxoisovalerate dehydrogenase, putative / 3-methyl-2-oxobutanoate dehydrogenase, putative / branched-chain alpha-keto acid dehydrogenase E1 alpha subunit, putative	4.83707e-08	-1.82278	-3.53763
Csa3G625650	ATVAMP725, VAMP725 ATVAMP725	8.98941e-11	-1.81871	-3.52766
Csa6G116680	PHOT2, NPL1 PHOT2 (PHOTOTROPIN 2); FMN binding / blue light photoreceptor/ kinase/ protein serine/threonine kinase	1.56766e-07	-1.81776	-3.52533
Csa5G409620	60S ribosomal protein L30 (RPL30B)	4.52531e-06	-1.81769	-3.52515
Csa4G017150	UDP-glucoronosyl/UDP-glucosyl transferase family protein	2.60971e-08	-1.81655	-3.52237
Csa6G140850	PIP2F, PIP2;4 PIP2;4 (PLASMA MEMBRANE INTRINSIC PROTEIN 2;4); water channel	1.13587e-09	-1.81544	-3.51967
Csa1G022490	aspartyl protease family protein	0.00093896	-1.81381	-3.5157
Csa5G643270	cell division protein ftsH, putative	7.78036e-09	-1.80557	-3.49567
Csa3G823640	SCPL45 SCPL45 (SERINE CARBOXYPEPTIDASE-LIKE 45 PRECURSOR); serine-type carboxypeptidase	0.00248471	-1.80426	-3.49251
Csa2G377980	ATOPT6, OPT6 OPT6 (OLIGOPEPTIDE TRANSPORTER 1); oligopeptide transporter	6.71979e-06	-1.80152	-3.48588
Csa1G479110	NA	7.20573e-09	-1.80078	-3.48408
Csa7G073780	calmodulin-binding protein	5.09944e-08	-1.79871	-3.4791
Csa3G040850	ATTPS21, TPS21 TPS21 (TERPENE SYNTHASE 21); (-)-E-beta-caryophyllene synthase/ alpha-humulene synthase	3.06562e-05	-1.7964	-3.47352
Csa4G648530	unknown protein	4.39884e-10	-1.79482	-3.46973
Csa5G637160	ATNAC2, ORE1, ANAC092, ATNAC6 ATNAC6 (ARABIDOPSIS NAC DOMAIN CONTAINING PROTEIN 6); protein heterodimerization/ protein homodimerization/ transcription factor	0.00164912	-1.78577	-3.44802
Csa2G000640	MIOX2 MIOX2 (MYO-INOSITOL OXYGENASE 2); inositol oxygenase	3.50022e-05	-1.78391	-3.44358
Csa6G088710	CYP87A2 CYP87A2; electron carrier/ heme binding / iron ion binding / monooxygenase/ oxygen binding	0.000223573	-1.78327	-3.44206
Csa7G046640	wound-responsive protein, putative	4.11642e-05	-1.7821	-3.43926
Csa3G746610	binding	2.63973e-05	-1.77906	-3.43203
Csa7G447990	ATPME3 ATPME3; pectinesterase	5.40908e-06	-1.77174	-3.41466
Csa7G058540	PSD3 PSD3 (phosphatidylserine decarboxylase 3); phosphatidylserine decarboxylase	1.17919e-08	-1.77015	-3.41089
Csa1G033130	ATGSTU9, GST14, GST14B ATGSTU9 (ARABIDOPSIS THALIANA GLUTATHIONE S-TRANSFERASE TAU 9); glutathione transferase	0.000300968	-1.77	-3.41055
Csa1G038320	ACHT4 ACHT4 (ATYPICAL CYS HIS RICH THIOREDOXIN 4); oxidoreductase, acting on sulfur group of donors, disulfide as acceptor	4.84915e-10	-1.76746	-3.40453
Csa1G574950	leucine-rich repeat family protein / protein kinase family protein	4.34729e-05	-1.76547	-3.39986
Csa3G892170	CER2, VC2, VC-2 CER2 (ECERIFERUM 2); transferase/ transferase, transferring acyl groups other than amino-acyl groups	9.13935e-08	-1.7645	-3.39757
Csa1G264010	unknown protein	0.00132865	-1.76449	-3.39753
Csa4G608160	PDS1, HPD PDS1 (PHYTOENE DESATURATION 1); 4-hydroxyphenylpyruvate dioxygenase	8.58279e-10	-1.76155	-3.39063
Csa3G150740	PPDK PPDK (pyruvate orthophosphate dikinase); kinase/ pyruvate, phosphate dikinase	8.7781e-08	-1.76035	-3.38781
Csa7G450600	ATBRXL3, BRX-LIKE3 BRX-LIKE3 (BREVIS RADIX-LIKE 3)	9.50969e-05	-1.75385	-3.37256
Csa3G888570	RD22 RD22; nutrient reservoir	1.60102e-05	-1.74899	-3.36122
Csa3G710790	J8 J8; heat shock protein binding / unfolded protein binding	3.91945e-09	-1.74575	-3.35369
Csa1G369490	NA	1.1132e-08	-1.74132	-3.34342
Csa4G622870	nodulin MtN3 family protein	2.08851e-05	-1.73426	-3.32708
Csa3G035840	receptor serine/threonine kinase, putative	1.81376e-07	-1.72779	-3.31219
Csa1G587400	CDA1, AT-CDA1, DESZ CDA1 (CYTIDINE DEAMINASE 1); cytidine deaminase	1.14926e-09	-1.72771	-3.31202
Csa3G710780	J8 J8; heat shock protein binding / unfolded protein binding	1.1125e-09	-1.72748	-3.31148
Csa1G024230	ATP binding / kinase/ protein kinase/ protein serine/threonine kinase/ protein tyrosine kinase	4.20448e-07	-1.72722	-3.31088
Csa1G103250	auxin-responsive family protein	1.40872e-06	-1.72657	-3.30941
Csa6G052700	glycine-rich protein	0.00203961	-1.7226	-3.30031
Csa3G635870	GT, UGT74F2 UGT74F2 (UDP-GLUCOSYLTRANSFERASE 74F2); UDP-glucose:4-aminobenzoate acylglucosyltransferase/ UDP-glucosyltransferase/ UDP-glycosyltransferase/ transferase, transferring glycosyl groups / transferase, transferring hexosyl groups	9.18708e-08	-1.72149	-3.29776
Csa5G196570	AtUGT85A2 AtUGT85A2 (UDP-glucosyl transferase 85A2); UDP-glycosyltransferase/ glucuronosyltransferase/ transferase, transferring glycosyl groups	0.00211885	-1.71494	-3.28283
Csa1G005770	unknown protein	6.53513e-07	-1.70692	-3.26463
Csa7G024670	amino acid transporter family protein	1.95679e-08	-1.69748	-3.24335
Csa3G821590	strictosidine synthase family protein	0.00312196	-1.69695	-3.24214
Csa3G002390	SSL4, ATSSL4 SSL4 (STRICTOSIDINE SYNTHASE-LIKE 4); strictosidine synthase	1.33084e-05	-1.69564	-3.23921
Csa1G596420	GLP3, GLP3A, GLP3B, ATGER3, GER3 GER3 (GERMIN 3); oxalate oxidase	1.73614e-07	-1.69243	-3.232
Csa6G152340	unknown protein	1.21646e-07	-1.68547	-3.21644
Csa5G157400	zinc finger (AN1-like) family protein	0.00139212	-1.68416	-3.21353
Csa4G285770	peroxidase, putative	5.23551e-09	-1.68181	-3.2083
Csa4G099750	ripening-responsive protein, putative	0.000133494	-1.67721	-3.19808
Csa1G699560	IM, IM1 IM (IMMUTANS); alternative oxidase	9.26692e-07	-1.6735	-3.18988
Csa4G082380	curculin-like (mannose-binding) lectin family protein	3.60134e-07	-1.67068	-3.18366
Csa2G361360	LPAT4 LPAT4 (LYSOPHOSPHATIDYL ACYLTRANSFERASE 4); acyltransferase	0.000138535	-1.66957	-3.1812
Csa3G769110	ATSERAT2;1, SAT5, SAT1 ATSERAT2;1 (SERINE ACETYLTRANSFERASE 2;1); serine O-acetyltransferase	5.20317e-06	-1.66751	-3.17667
Csa2G350420	senescence-associated protein, putative	0.00342805	-1.66608	-3.17352
Csa6G525480	unknown protein	2.98858e-05	-1.66491	-3.17095
Csa3G826650	NIP4;2, NLM5 NIP4;2 (NOD26-LIKE INTRINSIC PROTEIN 4;2); water channel	1.09581e-08	-1.66371	-3.1683
Csa4G082370	curculin-like (mannose-binding) lectin family protein	4.5346e-07	-1.6633	-3.16741
Csa2G082200	unknown protein	8.7919e-07	-1.65826	-3.15636
Csa2G404760	YSL7 YSL7 (YELLOW STRIPE LIKE 7); oligopeptide transporter	1.4494e-05	-1.65499	-3.14921
Csa3G748780	unknown protein	9.45918e-07	-1.6528	-3.14444
Csa4G279820	UDP-glucoronosyl/UDP-glucosyl transferase family protein	0.00175537	-1.65055	-3.13953
Csa5G601560	CA2, CA18, BETA CA2 CA2 (CARBONIC ANHYDRASE 2); carbonate dehydratase/ zinc ion binding	2.51123e-08	-1.64999	-3.13831
Csa4G006140	FAD5, FADB, JB67, ADS3 FAD5 (FATTY ACID DESATURASE 5); 16:0 monogalactosyldiacylglycerol desaturase/ oxidoreductase	9.92207e-09	-1.64651	-3.13074
Csa1G008480	protein binding / zinc ion binding	0.000937385	-1.64027	-3.11724
Csa6G095290	unknown protein	0.00118829	-1.63924	-3.11502
Csa4G648560	protein kinase, putative	0.00141442	-1.638	-3.11235
Csa5G623660	ANNAT3 ANNAT3 (ANNEXIN ARABIDOPSIS 3); calcium ion binding / calcium-dependent phospholipid binding	1.26903e-05	-1.63648	-3.10905
Csa1G573650	BZO2H3 BZO2H3; DNA binding / protein heterodimerization/ transcription factor	0.00487896	-1.63647	-3.10905
Csa3G912950	ATBI-1, BI-1, ATBI1 ATBI1 (BAX INHIBITOR 1)	1.59898e-06	-1.63411	-3.10396
Csa6G445760	pal1, ATPAL1 pal1 (Phe ammonia lyase 1); phenylalanine ammonia-lyase	7.66931e-07	-1.63309	-3.10176
Csa3G826700	structural constituent of ribosome	2.2277e-05	-1.63014	-3.09544
Csa3G838720	SIP1 SIP1 (seed imbibition 1-like); galactinol-sucrose galactosyltransferase/ hydrolase, hydrolyzing O-glycosyl compounds	0.00339383	-1.62587	-3.08628
Csa3G730940	phosphatidylethanolamine-binding family protein	1.36829e-06	-1.62517	-3.08478
Csa5G591790	KCR2 short-chain dehydrogenase/reductase (SDR) family protein	3.05615e-07	-1.62442	-3.08318
Csa2G404850	ATP binding / kinase/ protein kinase/ protein serine/threonine kinase/ protein tyrosine kinase	0.000194308	-1.61818	-3.06988
Csa7G432650	BLH6 BLH6 (BELL1-LIKE HOMEODOMAIN 6); DNA binding / transcription factor	0.000506131	-1.61177	-3.05627
Csa6G080910	pfkB-type carbohydrate kinase family protein	8.97124e-08	-1.61147	-3.05562
Csa6G382950	ATAF1, ANAC002 ATAF1; transcription activator/ transcription factor	1.06519e-08	-1.60919	-3.0508
Csa6G500520	lipid-associated family protein	9.26547e-09	-1.60835	-3.04903
Csa7G312930	cpHsc70-1 cpHsc70-1 (chloroplast heat shock protein 70-1); ATP binding	0.000495218	-1.60773	-3.04772
Csa2G377970	unknown protein	5.69858e-07	-1.60555	-3.04312
Csa4G651750	chloroplast nucleoid DNA-binding protein, putative	1.61008e-08	-1.60536	-3.04271
Csa2G370560	BHLH32, ATAIG1 BHLH32 (BASIC HELIX-LOOP-HELIX 32); DNA binding / transcription factor	9.17296e-06	-1.60337	-3.03852
Csa5G215130	ATFER2 ATFER2 (ferritin 2); binding / ferric iron binding / oxidoreductase/ transition metal ion binding	4.5156e-08	-1.59898	-3.0293
Csa4G652730	KNAT3 KNAT3 (KNOTTED1-LIKE HOMEOBOX GENE 3); transcription activator/ transcription factor	1.19635e-08	-1.5985	-3.02827
Csa3G680120	AtGolS1 AtGolS1 (Arabidopsis thaliana galactinol synthase 1); transferase, transferring glycosyl groups / transferase, transferring hexosyl groups	2.87401e-08	-1.59687	-3.02487
Csa5G589990	unknown protein	6.33939e-05	-1.59625	-3.02355
Csa1G532340	ATKT1, ATKT1P, ATKUP1, KUP1 ATKT1 (POTASSIUM TRANSPORTER 1); potassium ion transmembrane transporter	0.00118878	-1.59555	-3.0221
Csa4G012410	unknown protein	0.00185831	-1.59555	-3.0221
Csa5G602120	XTH33, XET XTH33; hydrolase, acting on glycosyl bonds / hydrolase, hydrolyzing O-glycosyl compounds / xyloglucan:xyloglucosyl transferase	0.000177115	-1.59501	-3.02096
Csa1G386590	hydrolase, alpha/beta fold family protein	2.91067e-08	-1.59215	-3.01498
Csa1G699610	IM, IM1 IM (IMMUTANS); alternative oxidase	7.61145e-07	-1.59198	-3.01462
Csa3G159440	unknown protein	5.37941e-06	-1.59039	-3.0113
Csa4G376150	CYP81D8 CYP81D8; electron carrier/ heme binding / iron ion binding / monooxygenase/ oxygen binding	0.00195118	-1.58988	-3.01025
Csa3G121030	NA	4.68534e-05	-1.58651	-3.00322
Csa4G094530	rhomboid family protein	4.60548e-06	-1.58647	-3.00314
Csa5G623690	annexin, putative	9.47957e-07	-1.58389	-2.99777
Csa6G361410	unknown protein	7.0351e-08	-1.58163	-2.99307
Csa7G432280	NHO1, GLI1 NHO1 (nonhost resistance to P. s. phaseolicola 1); carbohydrate kinase/ glycerol kinase	1.16166e-06	-1.57985	-2.98938
Csa6G425740	FUNCTIONS IN: molecular_function unknown; INVOLVED IN: biological_process unknown; LOCATED IN: chloroplast; CONTAINS InterPro DOMAIN/s: Cyclin-like F-box (InterPro:IPR001810); BEST Arabidopsis thaliana protein match is: F-box family protein (TAIR:AT2G27310.1); Has 56 Blast hits to 56 proteins in 9 species: Archae - 0; Bacteria - 0; Metazoa - 0; Fungi - 0; Plants - 56; Viruses - 0; Other Eukaryote…	2.33057e-08	-1.57533	-2.98004
Csa3G358620	leucine-rich repeat transmembrane protein kinase, putative	4.02555e-05	-1.5699	-2.96885
Csa2G034660	beta-fructofuranosidase, putative / invertase, putative / saccharase, putative / beta-fructosidase, putative	6.02394e-08	-1.56574	-2.96029
Csa3G398950	ATBS14A, ATBET11, BET11, BS14A BS14A (BET1P/SFT1P-LIKE PROTEIN 14A); SNAP receptor/ protein transporter	0.00327172	-1.56496	-2.95869
Csa3G121560	LEA14, LSR3 LEA14 (LATE EMBRYOGENESIS ABUNDANT 14)	0.000428908	-1.56415	-2.95702
Csa3G734880	ADF4, ATADF4 ADF4 (ACTIN DEPOLYMERIZING FACTOR 4); actin binding	0.000690413	-1.56358	-2.95587
Csa5G154230	AMP-dependent synthetase and ligase family protein	1.45813e-06	-1.56303	-2.95474
Csa7G031600	long-chain-fatty-acid--CoA ligase family protein / long-chain acyl-CoA synthetase family protein (LACS8)	0.0016892	-1.56055	-2.94967
Csa4G279810	UDP-glucoronosyl/UDP-glucosyl transferase family protein	0.00307492	-1.55711	-2.94263
Csa2G035370	GLP10 GLP10 (GERMIN-LIKE PROTEIN 10); manganese ion binding / nutrient reservoir	2.53777e-05	-1.55676	-2.94193
Csa6G042990	trihelix DNA-binding protein, putative	0.00483393	-1.5552	-2.93875
Csa6G494990	unknown protein	9.93193e-08	-1.55092	-2.93005
Csa5G636600	NA	0.000178906	-1.54812	-2.92436
Csa3G854760	GATL2 GATL2 (Galacturonosyltransferase-like 2); polygalacturonate 4-alpha-galacturonosyltransferase/ transferase, transferring glycosyl groups / transferase, transferring hexosyl groups	7.31633e-06	-1.54791	-2.92393
Csa7G325190	unknown protein	7.31495e-05	-1.54386	-2.91573
Csa4G045060	AtbZIP44 AtbZIP44 (Arabidopsis thaliana basic leucine-zipper 44); DNA binding / protein heterodimerization/ transcription factor	3.89828e-06	-1.53339	-2.89466
Csa1G033120	ATGSTU9, GST14, GST14B ATGSTU9 (ARABIDOPSIS THALIANA GLUTATHIONE S-TRANSFERASE TAU 9); glutathione transferase	1.47597e-05	-1.53316	-2.89419
Csa3G889930	plastocyanin-like domain-containing protein chr1:27188287-27189093 FORWARD	9.13527e-05	-1.53194	-2.89174
Csa3G914000	ACYB-2 ACYB-2; carbon-monoxide oxygenase	2.9305e-07	-1.5272	-2.88227
Csa1G222880	NA	0.00345457	-1.52677	-2.8814
Csa3G848860	PRA1.F2, PRA7 PRA7	0.00098483	-1.52184	-2.87157
Csa3G131940	FMA FMA (FAMA); DNA binding / transcription activator/ transcription factor	0.0037841	-1.52042	-2.86875
Csa3G734170	haloacid dehalogenase-like hydrolase family protein	7.11968e-08	-1.52034	-2.86859
Csa1G045550	ATHB-1, ATHB1, HD-ZIP-1, HAT5 ATHB-1 (ARABIDOPSIS THALIANA HOMEOBOX 1); DNA binding / protein homodimerization/ sequence-specific DNA binding / transcription activator/ transcription factor	3.29604e-06	-1.5188	-2.86553
Csa6G514290	unknown protein	0.00012742	-1.51749	-2.86292
Csa1G264020	serine-rich protein-related	0.000582598	-1.515	-2.85799
Csa6G001220	CIPK1, SnRK3.16 CIPK1 (CBL-INTERACTING PROTEIN KINASE 1); kinase/ protein binding	0.000274468	-1.51067	-2.84943
Csa1G025940	ATINT2, INT2 INT2 (INOSITOL TRANSPORTER 2); carbohydrate transmembrane transporter/ sugar:hydrogen symporter	0.000117092	-1.50899	-2.8461
Csa5G609660	HMT-1, ATHMT-1 HMT-1; homocysteine S-methyltransferase	0.00232265	-1.50887	-2.84586
Csa6G182670	ZIP6, ATZIP6 ZIP6; cation transmembrane transporter/ metal ion transmembrane transporter	2.6514e-05	-1.4988	-2.82608
Csa2G000730	acid phosphatase class B family protein	0.00022896	-1.49871	-2.8259
Csa4G051490	NA	2.64622e-07	-1.49177	-2.81234
Csa4G043870	ALDH3F1 ALDH3F1 (Aldehyde Dehydrogenase 3F1); 3-chloroallyl aldehyde dehydrogenase/ aldehyde dehydrogenase (NAD)	3.92474e-07	-1.49107	-2.81098
Csa6G133710	ATC4H, C4H, CYP73A5 C4H (CINNAMATE-4-HYDROXYLASE); trans-cinnamate 4-monooxygenase	7.08659e-08	-1.48957	-2.80806
Csa6G315640	protein phosphatase 2C, putative / PP2C, putative	6.65972e-07	-1.48939	-2.80771
Csa3G075990	GDSL-motif lipase/hydrolase family protein	1.21215e-05	-1.48588	-2.80088
Csa3G733960	tropinone reductase, putative / tropine dehydrogenase, putative	1.13751e-05	-1.48238	-2.7941
Csa6G450370	LOS2 LOS2; copper ion binding / phosphopyruvate hydratase	6.51233e-07	-1.48001	-2.78951
Csa3G135750	2-oxoglutarate-dependent dioxygenase, putative	0.000758195	-1.47968	-2.78887
Csa3G171750	NA	0.00101008	-1.47968	-2.78887
Csa3G019400	AP2 domain-containing transcription factor TINY, putative	0.000291298	-1.47762	-2.78489
Csa3G002860	basic helix-loop-helix (bHLH) family protein	0.0032721	-1.47376	-2.77745
Csa3G740220	heavy-metal-associated domain-containing protein	8.92773e-07	-1.46854	-2.76742
Csa2G146400	GAE6 GAE6 (UDP-D-GLUCURONATE 4-EPIMERASE 6); UDP-glucuronate 4-epimerase/ catalytic	2.89833e-07	-1.46435	-2.7594
Csa7G320020	unknown protein	2.34745e-07	-1.46352	-2.7578
Csa4G001820	ATMHX, MHX1, ATMHX1 ATMHX (ARABIDOPSIS THALIANA MAGNESIUM/PROTON EXCHANGER); calcium:sodium antiporter/ cation:cation antiporter	0.000836812	-1.46337	-2.75752
Csa7G343300	RIN4 RIN4 (RPM1 INTERACTING PROTEIN 4); protein binding	0.000130661	-1.45753	-2.74637
Csa2G000630	zinc finger (CCCH-type) family protein	2.66225e-07	-1.4542	-2.74005
Csa6G088010	binding	0.000355428	-1.45361	-2.73892
Csa6G421800	unknown protein	4.31792e-07	-1.45051	-2.73305
Csa4G013040	ATGPX2 ATGPX2 (GLUTATHIONE PEROXIDASE 2); glutathione peroxidase	0.00120131	-1.44757	-2.72749
Csa4G192150	NDF5 carbohydrate binding / catalytic	6.74047e-05	-1.44567	-2.7239
Csa4G628350	sodium/calcium exchanger family protein / calcium-binding EF hand family protein	7.05469e-07	-1.4453	-2.7232
Csa2G348200	sks5 sks5 (SKU5 Similar 5); copper ion binding / oxidoreductase	2.38921e-06	-1.44353	-2.71986
Csa6G507360	ATAMT2, AMT2;1 ATAMT2 (AMMONIUM TRANSPORTER 2); ammonium transmembrane transporter/ high affinity secondary active ammonium transmembrane transporter	6.78007e-06	-1.44306	-2.71898
Csa2G277610	hydrolase, alpha/beta fold family protein	3.20814e-07	-1.43923	-2.71176
Csa6G421670	GDSL-motif lipase/hydrolase family protein	1.17518e-06	-1.43899	-2.71131
Csa1G470300	transcription termination factor	0.000706313	-1.43886	-2.71107
Csa6G185840	hydrolase, acting on ester bonds	2.73886e-07	-1.43676	-2.70712
Csa6G358710	NA	2.66293e-06	-1.43579	-2.70531
Csa4G669230	unknown protein	0.000124365	-1.43421	-2.70235
Csa1G604600	THFS THFS (10-FORMYLTETRAHYDROFOLATE SYNTHETASE); ATP binding / copper ion binding / formate-tetrahydrofolate ligase	9.4555e-07	-1.43421	-2.70234
Csa3G849960	NA	0.00216793	-1.43395	-2.70186
Csa1G420340	CLA1, DEF, CLA, DXS, DXPS2 CLA1 (CLOROPLASTOS ALTERADOS 1); 1-deoxy-D-xylulose-5-phosphate synthase	0.00168447	-1.43358	-2.70116
Csa7G046690	wound-responsive protein-related	6.00078e-07	-1.43331	-2.70067
Csa5G512860	2-oxoglutarate dehydrogenase E1 component, putative / oxoglutarate decarboxylase, putative / alpha-ketoglutaric dehydrogenase, putative	1.32814e-05	-1.43183	-2.69789
Csa2G179730	2-oxoglutarate-dependent dioxygenase, putative	4.32696e-05	-1.43149	-2.69725
Csa5G199280	TMP-C, PIP1;4, PIP1E PIP1;4 (PLASMA MEMBRANE INTRINSIC PROTEIN 1;4); water channel	2.91218e-06	-1.43128	-2.69686
Csa4G622860	unknown protein	0.00463711	-1.42911	-2.69281
Csa5G517900	unknown protein	4.18656e-06	-1.42878	-2.69219
Csa3G697970	leucine-rich repeat family protein	0.000331551	-1.42535	-2.6858
Csa3G822350	cation exchanger, putative (CAX8)	6.60145e-05	-1.42448	-2.68417
Csa4G126430	pollen Ole e 1 allergen and extensin family protein	5.71856e-07	-1.42238	-2.68028
Csa3G121750	BRH1 BRH1 (BRASSINOSTEROID-RESPONSIVE RING-H2); protein binding / zinc ion binding	3.53008e-05	-1.42165	-2.67891
Csa5G014290	ERL1 ERL1 (ERECTA-LIKE 1); kinase	4.80484e-05	-1.42131	-2.67828
Csa3G203270	PUB26 PUB26 (PLANT U-BOX 26); binding / ubiquitin-protein ligase	5.05194e-06	-1.41991	-2.67569
Csa4G010990	GRAM domain-containing protein / ABA-responsive protein-related	5.23257e-07	-1.41664	-2.66964
Csa3G878200	EBF1, FBL6 EBF1 (EIN3-BINDING F BOX PROTEIN 1); protein binding / ubiquitin-protein ligase	2.02936e-06	-1.41524	-2.66704
Csa6G484580	zinc finger (C3HC4-type RING finger) family protein	0.000192814	-1.41511	-2.66681
Csa5G190550	HSP18.2 HSP18.2 (heat shock protein 18.2)	0.000221118	-1.41484	-2.6663
Csa3G446120	PEN3, PDR8, ATPDR8 PEN3 (PENETRATION 3); ATPase, coupled to transmembrane movement of substances / cadmium ion transmembrane transporter	7.54142e-05	-1.41085	-2.65894
Csa1G574840	cytidine/deoxycytidylate deaminase family protein	6.11426e-07	-1.41011	-2.65757
Csa5G141070	unknown protein	0.000414447	-1.40844	-2.65451
Csa1G467090	GDSL-motif lipase/hydrolase family protein	8.35645e-06	-1.40781	-2.65335
Csa4G049060	unknown protein	0.00182015	-1.40714	-2.6521
Csa4G303110	unknown protein	1.24319e-06	-1.40264	-2.64385
Csa2G270790	FUNCTIONS IN: molecular_function unknown; INVOLVED IN: biological_process unknown; LOCATED IN: cellular_component unknown; EXPRESSED IN: 11 plant structures; EXPRESSED DURING: 8 growth stages; CONTAINS InterPro DOMAIN/s: S-ribonuclease binding protein, SBP1, pollen (InterPro:IPR017066); BEST Arabidopsis thaliana protein match is: SBP1 (s-ribonuclease binding protein 1); protein binding / zinc ion…	0.00507935	-1.40241	-2.64343
Csa3G016410	dehydration-responsive family protein	6.11537e-06	-1.4004	-2.63975
Csa6G445150	PIP2B, PIP2;2 PIP2B (PLASMA MEMBRANE INTRINSIC PROTEIN 2); water channel	4.05807e-06	-1.39815	-2.63564
Csa4G004980	unknown protein	0.000228757	-1.39768	-2.63477
Csa1G615160	NADK1 NADK1 (NAD KINASE 1); NAD+ kinase/ NADH kinase/ calmodulin binding	2.07075e-06	-1.39352	-2.62719
Csa4G618490	ZIP5 ZIP5; cation transmembrane transporter/ metal ion transmembrane transporter	6.48258e-05	-1.38872	-2.61847
Csa5G608070	unknown protein chr3:9302271-9303542 FORWARD	1.12869e-05	-1.38437	-2.61059
Csa4G056750	RPT2 RPT2 (ROOT PHOTOTROPISM 2); protein binding	1.97461e-05	-1.37858	-2.60013
Csa2G427310	ATMYBR1, ATMYB44, MYBR1 MYBR1 (MYB DOMAIN PROTEIN R1); DNA binding / transcription factor	2.13191e-05	-1.37858	-2.60013
Csa2G349080	octicosapeptide/Phox/Bem1p (PB1) domain-containing protein	0.000501116	-1.37836	-2.59972
Csa4G099230	epsin N-terminal homology (ENTH) domain-containing protein / clathrin assembly protein-related	0.000394127	-1.37776	-2.59865
Csa6G421760	ACD32.1, ACD31.2 ACD32.1 (ALPHA-CRYSTALLIN DOMAIN 32.1)	3.0208e-06	-1.37694	-2.59718
Csa6G124220	AMC6, ATMCP2B, ATMC5 ATMC5 (ARABIDOPSIS THALIANA METACASPASE 5); cysteine-type endopeptidase	1.15481e-06	-1.37532	-2.59426
Csa7G447020	proton-dependent oligopeptide transport (POT) family protein	1.46764e-06	-1.37498	-2.59363
Csa4G131140	NA	6.27426e-06	-1.37482	-2.59335
Csa5G630770	early nodule-specific protein, putative	0.000328067	-1.37466	-2.59308
Csa7G432010	CCR1, IRX4, ATCCR1 CCR1 (CINNAMOYL COA REDUCTASE 1); cinnamoyl-CoA reductase	8.16901e-07	-1.37419	-2.59223
Csa2G372780	ZW2 ZW2 chr1:21641150-21641827 FORWARD	0.00388072	-1.37416	-2.59216
Csa2G060360	unknown protein	0.00115612	-1.37371	-2.59135
Csa7G391260	leucine-rich repeat family protein	1.27423e-05	-1.37354	-2.59105
Csa7G351880	unknown protein	0.000112925	-1.37335	-2.59071
Csa7G073420	leucine-rich repeat family protein	1.74277e-05	-1.36603	-2.57761
Csa2G441240	cinnamoyl-CoA reductase-related	3.3287e-05	-1.36471	-2.57524
Csa6G452670	unknown protein	0.00416673	-1.36439	-2.57468
Csa4G337340	auxin efflux carrier family protein	0.000216418	-1.35845	-2.5641
Csa2G035430	ATPUP5 ATPUP5; purine transmembrane transporter	0.00224018	-1.35673	-2.56104
Csa5G577430	CHUP1 CHUP1 (CHLOROPLAST UNUSUAL POSITIONING 1)	0.00148539	-1.35322	-2.55483
Csa7G071510	zinc finger (C3HC4-type RING finger) family protein	4.28549e-06	-1.35063	-2.55024
Csa7G009160	abscisic acid-responsive HVA22 family protein	0.00125565	-1.34857	-2.54659
Csa2G020860	NA	4.48591e-05	-1.34154	-2.53421
Csa4G293330	zinc finger (C2H2 type) family protein (ZAT11)	0.00247334	-1.34089	-2.53307
Csa5G158540	unknown protein	0.000277399	-1.33648	-2.52535
Csa2G031190	dormancy/auxin associated family protein	3.31592e-06	-1.33526	-2.5232
Csa1G042920	JAZ3, JAI3, TIFY6B JAZ3 (JASMONATE-ZIM-DOMAIN PROTEIN 3)	2.29325e-05	-1.33259	-2.51854
Csa7G009170	calcium-binding EF hand family protein	1.46304e-05	-1.32931	-2.51282
Csa4G003640	PIT1 PIT1 (pitchoun 1); protein binding / zinc ion binding	2.06369e-05	-1.32858	-2.51156
Csa5G630930	nodulin MtN21 family protein	5.71375e-05	-1.32568	-2.50652
Csa1G073740	FUNCTIONS IN: molecular_function unknown; INVOLVED IN: response to wounding; LOCATED IN: cellular_component unknown; EXPRESSED IN: male gametophyte, pollen tube; EXPRESSED DURING: L mature pollen stage; CONTAINS InterPro DOMAIN/s: Cystathionine beta-synthase, core (InterPro:IPR000644); BEST Arabidopsis thaliana protein match is: CBS domain-containing protein (TAIR:AT4G27460.1); Has 79 Blast hits …	0.00388919	-1.32288	-2.50165
Csa4G645890	NA	3.90037e-06	-1.32056	-2.49762
Csa3G143510	unknown protein	0.000848742	-1.32053	-2.49757
Csa1G070620	S-locus protein kinase, putative	0.00298756	-1.31916	-2.49521
CsaUNG019180	FUNCTIONS IN: molecular_function unknown; INVOLVED IN: biological_process unknown; LOCATED IN: plasma membrane; EXPRESSED IN: 26 plant structures; EXPRESSED DURING: 15 growth stages; CONTAINS InterPro DOMAIN/s: Six-bladed beta-propeller, TolB-like (InterPro:IPR011042); BEST Arabidopsis thaliana protein match is: unknown protein (TAIR:AT2G16760.1); Has 77 Blast hits to 77 proteins in 22 species: A…	1.99764e-05	-1.31173	-2.48239
Csa3G681660	scpl35 scpl35 (serine carboxypeptidase-like 35); serine-type carboxypeptidase	0.00017	-1.30979	-2.47906
Csa2G000070	unknown protein	0.0020951	-1.30601	-2.47257
Csa1G012090	complex 1 family protein / LVR family protein	4.35566e-05	-1.30513	-2.47106
Csa2G252060	NA	2.57828e-05	-1.30357	-2.46839
Csa2G123610	NA	0.000397017	-1.30234	-2.46629
Csa2G099480	aspartyl protease family protein	1.77049e-05	-1.29686	-2.45693
Csa3G182750	protein kinase family protein / U-box domain-containing protein	0.00169733	-1.29591	-2.45532
Csa5G152160	FUNCTIONS IN: molecular_function unknown; INVOLVED IN: biological_process unknown; LOCATED IN: plasma membrane; EXPRESSED IN: 15 plant structures; EXPRESSED DURING: 7 growth stages; CONTAINS InterPro DOMAIN/s: Harpin-induced 1 (InterPro:IPR010847); BEST Arabidopsis thaliana protein match is: unknown protein (TAIR:AT3G54200.1); Has 137 Blast hits to 136 proteins in 12 species: Archae - 0; Bacteria…	0.000622635	-1.29408	-2.45221
Csa3G207360	CYO1, SCO2 SCO2 (SNOWY COTYLEDON 2); protein disulfide isomerase	0.000578194	-1.29386	-2.45184
Csa2G363570	RD19, RD19A RD19 (RESPONSIVE TO DEHYDRATION 19); cysteine-type endopeptidase/ cysteine-type peptidase	4.44847e-06	-1.2938	-2.45174
Csa6G116160	dihydroflavonol 4-reductase family / dihydrokaempferol 4-reductase family	0.00105703	-1.29157	-2.44795
Csa3G077600	CPK9 CPK9 (calmodulin-domain protein kinase 9); calmodulin-dependent protein kinase/ kinase	0.00212507	-1.29138	-2.44762
Csa6G363010	NA	0.000343055	-1.28563	-2.43788
Csa3G901120	inositol 1,3,4-trisphosphate 5/6-kinase	0.000555269	-1.2854	-2.4375
Csa3G171760	thioesterase family protein	0.000226633	-1.28505	-2.43691
Csa7G274680	identical protein binding / serine-type endopeptidase	0.00324607	-1.28339	-2.4341
Csa3G860260	wound-responsive family protein	1.07631e-05	-1.28239	-2.43242
Csa3G780520	NA	0.00152013	-1.28041	-2.42909
Csa3G915100	remorin family protein	5.32963e-06	-1.28031	-2.4289
Csa5G569340	CRR23 CRR23 ((chlororespiratory reduction 23)	0.00032723	-1.27922	-2.42708
Csa3G011650	FUNCTIONS IN: molecular_function unknown; INVOLVED IN: biological_process unknown; LOCATED IN: cellular_component unknown; EXPRESSED IN: 25 plant structures; EXPRESSED DURING: 15 growth stages; CONTAINS InterPro DOMAIN/s: Streptomyces cyclase/dehydrase (InterPro:IPR005031); BEST Arabidopsis thaliana protein match is: unknown protein (TAIR:AT5G46790.1); Has 177 Blast hits to 177 proteins in 18 spe…	0.000166972	-1.27687	-2.42312
Csa3G199050	FUC95A FUC95A; 1,2-alpha-L-fucosidase	3.95131e-06	-1.27561	-2.42101
Csa4G048540	ATGSTT1, GST10, GSTU12 ATGSTT1 (GLUTATHIONE S-TRANSFERASE THETA 1); glutathione transferase	1.97738e-05	-1.27373	-2.41785
Csa1G108800	4-coumarate--CoA ligase, putative / 4-coumaroyl-CoA synthase, putative	0.000589419	-1.26694	-2.40651
Csa6G062340	unknown protein	6.45948e-05	-1.26643	-2.40566
Csa2G301520	BolA-like family protein	7.68251e-06	-1.26591	-2.40479
Csa1G560670	protein transport protein Sec24, putative	0.00331714	-1.26292	-2.39981
Csa7G419630	unknown protein	0.000226597	-1.26288	-2.39974
Csa6G004540	GPAT8 GPAT8 (glycerol-3-phosphate acyltransferase 8); acyltransferase/ glycerol-3-phosphate O-acyltransferase	7.7602e-06	-1.26083	-2.39634
Csa3G878210	SHN2 SHN2 (shine2); DNA binding / transcription factor	0.000737021	-1.26044	-2.39569
Csa3G100790	peroxisomal membrane protein-related	0.000262959	-1.2592	-2.39362
Csa3G149320	LACS7, ATLACS7 LACS7 (LONG-CHAIN ACYL-COA SYNTHETASE 7); long-chain-fatty-acid-CoA ligase/ protein binding	4.43994e-05	-1.25694	-2.38987
Csa4G308470	unknown protein	0.00166409	-1.25692	-2.38985
Csa5G637740	VTI11, ATVTI1A, ATVTI11, ZIG, SGR4, VTI1A SGR4 (SHOOT GRAVITROPSIM 4); receptor	2.67896e-05	-1.25659	-2.3893
Csa1G696460	hexose transporter, putative	7.97365e-05	-1.25615	-2.38857
Csa2G308360	glycosyl hydrolase family 3 protein	6.48914e-06	-1.25543	-2.38738
Csa6G062330	NA	2.96778e-05	-1.25044	-2.37914
Csa4G643610	SCPL7 SCPL7 (SERINE CARBOXYPEPTIDASE-LIKE 7); serine-type carboxypeptidase	0.00197857	-1.25036	-2.379
Csa5G002030	MPK9 MPK9 (MAP KINASE 9); MAP kinase	9.69569e-06	-1.24714	-2.37371
Csa4G103350	DWF1, DIM, EVE1, DIM1, CBB1 DWF1 (DWARF 1); calmodulin binding / catalytic	0.000633617	-1.24657	-2.37277
Csa6G513730	APG8A, ATG8A APG8A (AUTOPHAGY 8A); APG8 activating enzyme/ APG8-specific protease/ Atg8 ligase	0.000158785	-1.24331	-2.36741
Csa2G295420	unknown protein	3.31782e-05	-1.24129	-2.3641
Csa7G446930	unknown protein	0.000131803	-1.23945	-2.36109
Csa6G017090	unknown protein	0.000133878	-1.23942	-2.36104
Csa2G372150	GRF8, 14-3-3KAPPA, GF14 KAPPA GRF8 (GENERAL REGULATORY FACTOR 8); protein binding / protein phosphorylated amino acid binding	1.05112e-05	-1.23843	-2.35941
Csa1G049960	pectate lyase family protein	2.12411e-05	-1.23803	-2.35876
Csa3G895780	protein transporter	0.000182586	-1.23665	-2.35651
Csa3G183950	HSP81-1, ATHS83, HSP81.1, HSP83, ATHSP90.1 ATHSP90.1 (HEAT SHOCK PROTEIN 90.1); ATP binding / unfolded protein binding	0.000138186	-1.23584	-2.35518
Csa1G528590	THIC THIC (ThiaminC); ADP-ribose pyrophosphohydrolase/ catalytic/ iron-sulfur cluster binding	7.24953e-05	-1.23577	-2.35508
Csa3G200180	leucine-rich repeat family protein	0.00114483	-1.2333	-2.35104
Csa3G360150	protein kinase family protein	0.00175489	-1.23256	-2.34983
Csa1G033200	MYB94, ATMYBCP70, ATMYB94 ATMYB94 (MYB DOMAIN PROTEIN 94); DNA binding / transcription factor	5.86515e-05	-1.23183	-2.34865
Csa3G118190	CIPK9, SnRK3.12, PKS6 CIPK9 (CBL-INTERACTING PROTEIN KINASE 9); ATP binding / kinase/ protein kinase/ protein serine/threonine kinase	2.89589e-05	-1.22265	-2.33375
Csa5G106020	ATPTR2-B, NTR1, PTR2-B, PTR2, ATPTR2 PTR2 (PEPTIDE TRANSPORTER 2); dipeptide transporter/ high affinity oligopeptide transporter/ nitrate transmembrane transporter/ peptide transporter/ transporter/ tripeptide transporter	2.21751e-05	-1.22151	-2.33191
Csa3G624020	pectate lyase family protein	0.00461164	-1.21821	-2.32658
Csa1G010940	zinc finger (C3HC4-type RING finger) family protein	9.30689e-05	-1.2175	-2.32543
Csa5G160170	BETA-VPE, BETAVPE BETA-VPE (BETA VACUOLAR PROCESSING ENZYME); cysteine-type endopeptidase	0.000828676	-1.21654	-2.32389
Csa1G268280	ATTIL, TIL TIL (TEMPERATURE-INDUCED LIPOCALIN); binding / transporter	1.88661e-05	-1.21639	-2.32365
Csa6G426360	BLH1, EDA29 BLH1 (BEL1-LIKE HOMEODOMAIN 1); DNA binding / protein heterodimerization/ protein homodimerization/ transcription factor	0.000106358	-1.21484	-2.32114
Csa3G892210	serine/threonine protein kinase, putative	0.000180934	-1.21475	-2.321
Csa2G416770	MAPKKK17 MAPKKK17; ATP binding / kinase/ protein kinase/ protein serine/threonine kinase	0.00125444	-1.21427	-2.32023
Csa2G377910	INVOLVED IN: cell redox homeostasis; LOCATED IN: cellular_component unknown; EXPRESSED IN: 21 plant structures; EXPRESSED DURING: 9 growth stages; CONTAINS InterPro DOMAIN/s: Thioredoxin fold (InterPro:IPR012335), Thioredoxin-like (InterPro:IPR017936), Thioredoxin-like fold (InterPro:IPR012336), C1-like (InterPro:IPR011424); BEST Arabidopsis thaliana protein match is: DC1 domain-containing protei…	0.000422032	-1.21397	-2.31976
Csa4G001910	epoxide hydrolase, putative	0.00101662	-1.21326	-2.31862
Csa6G113500	ABC1 family protein	3.73351e-05	-1.21246	-2.31733
Csa5G292210	PDR9, ATPDR9, ABCG37 PDR9 (PLEIOTROPIC DRUG RESISTANCE 9); ATPase, coupled to transmembrane movement of substances	0.000129699	-1.21171	-2.31612
Csa6G290850	maoC-like dehydratase domain-containing protein	0.000172271	-1.21105	-2.31506
Csa3G019920	NA	0.0050043	-1.20803	-2.31022
Csa5G173520	AtPP2-A13 AtPP2-A13 (Arabidopsis thaliana phloem protein 2-A13); carbohydrate binding	0.00469491	-1.20757	-2.30948
Csa2G370390	FUNCTIONS IN: molecular_function unknown; INVOLVED IN: biological_process unknown; LOCATED IN: chloroplast; EXPRESSED IN: 23 plant structures; EXPRESSED DURING: 14 growth stages; CONTAINS InterPro DOMAIN/s: CHCH (InterPro:IPR010625); BEST Arabidopsis thaliana protein match is: unknown protein (TAIR:AT5G64400.1); Has 141 Blast hits to 141 proteins in 51 species: Archae - 0; Bacteria - 0; Metazoa -…	2.97262e-05	-1.20529	-2.30583
Csa6G523470	(S)-2-hydroxy-acid oxidase, peroxisomal, putative / glycolate oxidase, putative / short chain alpha-hydroxy acid oxidase, putative	4.56334e-05	-1.20516	-2.30562
Csa3G851800	unknown protein	5.41972e-05	-1.20508	-2.30549
Csa3G200710	UGT73B3 UGT73B3 (UDP-glucosyl transferase 73B3); UDP-glycosyltransferase/ abscisic acid glucosyltransferase/ quercetin 3-O-glucosyltransferase/ transferase, transferring hexosyl groups	0.00162691	-1.20435	-2.30433
Csa4G082440	pathogenesis-related family protein	9.7063e-05	-1.20359	-2.30312
Csa1G005520	ALDH2B4, ALDH2, ALDH2A ALDH2B4 (ALDEHYDE DEHYDROGENASE 2B4); 3-chloroallyl aldehyde dehydrogenase/ ATP binding / aldehyde dehydrogenase (NAD)	1.22983e-05	-1.20191	-2.30044
Csa7G450570	VPS2.1 VPS2.1	0.000121606	-1.20128	-2.29944
Csa4G192080	unknown protein	0.000456371	-1.19946	-2.29654
Csa7G047360	unknown protein	0.00445414	-1.19366	-2.28732
Csa4G629470	aminotransferase, putative	0.000826929	-1.19306	-2.28636
Csa5G606290	FUNCTIONS IN: molecular_function unknown; INVOLVED IN: biological_process unknown; LOCATED IN: plasma membrane; EXPRESSED IN: 24 plant structures; EXPRESSED DURING: 15 growth stages; CONTAINS InterPro DOMAIN/s: Lg106-like (InterPro:IPR012482); BEST Arabidopsis thaliana protein match is: unknown protein (TAIR:AT1G69510.3); Has 93 Blast hits to 93 proteins in 12 species: Archae - 0; Bacteria - 0; M…	0.000112939	-1.19233	-2.28522
Csa1G538220	ZAC, AGD12 ZAC; ARF GTPase activator/ phospholipid binding	0.000208149	-1.19226	-2.28511
Csa5G427940	unknown protein	0.000128971	-1.19187	-2.28448
Csa7G045580	S-locus lectin protein kinase family protein	6.5857e-05	-1.19097	-2.28305
Csa5G643360	unknown protein	5.39658e-05	-1.19061	-2.2825
Csa5G650560	GDSL-motif lipase/hydrolase family protein	0.00207935	-1.19035	-2.28209
Csa6G434400	CER5, D3, ABCG12, WBC12, ATWBC12 CER5 (ECERIFERUM 5); ATPase, coupled to transmembrane movement of substances	0.000256791	-1.18942	-2.28061
Csa3G826690	ATMYB30, MYB30 MYB30 (MYB DOMAIN PROTEIN 30); DNA binding / transcription factor	0.00359647	-1.18545	-2.27434
Csa2G222120	INVOLVED IN: biological_process unknown; LOCATED IN: anchored to membrane; CONTAINS InterPro DOMAIN/s: EGF (InterPro:IPR006210); Has 201 Blast hits to 179 proteins in 41 species: Archae - 0; Bacteria - 0; Metazoa - 168; Fungi - 0; Plants - 31; Viruses - 0; Other Eukaryotes - 2 (source: NCBI BLink).	2.56091e-05	-1.18481	-2.27334
Csa3G047910	NOI NOI	0.000669353	-1.18312	-2.27068
Csa4G192070	ATAPRL5 ATAPRL5 (APR-like 5)	3.08676e-05	-1.18257	-2.26981
Csa1G560680	ACLA-3 ACLA-3; ATP citrate synthase	1.8692e-05	-1.18233	-2.26943
Csa6G150560	FUNCTIONS IN: molecular_function unknown; EXPRESSED IN: 22 plant structures; EXPRESSED DURING: 13 growth stages; BEST Arabidopsis thaliana protein match is: pentatricopeptide (PPR) repeat-containing protein (TAIR:AT4G22760.1); Has 68 Blast hits to 68 proteins in 11 species: Archae - 0; Bacteria - 0; Metazoa - 0; Fungi - 0; Plants - 68; Viruses - 0; Other Eukaryotes - 0 (source: NCBI BLink).	0.00415287	-1.18079	-2.26702
Csa7G451400	PRA1.F2, PRA7 PRA7	0.0022931	-1.17791	-2.26249
Csa4G097640	unknown protein	0.00101709	-1.17584	-2.25925
Csa3G827270	unknown protein	5.05735e-05	-1.17308	-2.25492
Csa3G017000	unknown protein	3.29985e-05	-1.17193	-2.25314
Csa1G573670	thylakoid assembly protein, putative	0.00134898	-1.17175	-2.25285
Csa3G810490	unknown protein	0.00149917	-1.17006	-2.25021
Csa5G627090	2-oxoglutarate-dependent dioxygenase, putative	4.53638e-05	-1.1698	-2.2498
Csa3G731060	ACX4, ATSCX, ATG6 ACX4 (ACYL-COA OXIDASE 4); acyl-CoA oxidase/ oxidoreductase	3.94306e-05	-1.16826	-2.24741
Csa1G042200	lipase family protein	5.85386e-05	-1.16742	-2.2461
Csa2G013300	VAP27-2 VAP27-2 (VAMP/SYNAPTOBREVIN-ASSOCIATED PROTEIN 27-2); structural molecule	0.00016822	-1.16679	-2.24512
Csa1G023060	LBD41 LBD41 (LOB DOMAIN-CONTAINING PROTEIN 41)	0.000217726	-1.16675	-2.24505
Csa1G042740	immunophilin / FKBP-type peptidyl-prolyl cis-trans isomerase family protein	0.00111636	-1.16416	-2.24103
Csa7G447030	isochorismatase hydrolase family protein	2.33063e-05	-1.1622	-2.23799
Csa4G293240	pectate lyase family protein	0.000146163	-1.16099	-2.23611
Csa6G095940	AtPPa1 AtPPa1 (Arabidopsis thaliana pyrophosphorylase 1); inorganic diphosphatase	7.56685e-05	-1.16061	-2.23552
Csa1G629740	FLA17 FLA17 (FASCICLIN-LIKE ARABINOGALACTAN PROTEIN 17 PRECURSOR)	0.000145421	-1.15496	-2.22678
Csa3G135730	2-oxoglutarate-dependent dioxygenase, putative	0.00450407	-1.14908	-2.21773
Csa4G496780	WCRKC1 WCRKC1 (WCRKC THIOREDOXIN 1)	0.000169845	-1.14897	-2.21755
Csa5G626030	choline kinase, putative	0.000669203	-1.14895	-2.21752
Csa3G588480	unknown protein	3.69547e-05	-1.1474	-2.21515
Csa3G664560	LHB1B1, LHCB1.4 LHB1B1; chlorophyll binding	4.70994e-05	-1.14648	-2.21373
Csa7G238440	unknown protein	0.00138867	-1.14588	-2.21281
Csa1G224880	HHP1 HHP1 (HEPTAHELICAL TRANSMEMBRANE PROTEIN1); receptor	0.0033795	-1.14534	-2.21198
Csa5G244150	CYTC-2 CYTC-2 (cytochrome c-2); electron carrier/ heme binding / iron ion binding	0.00125819	-1.14214	-2.20708
Csa6G109660	ATG8F ATG8F (autophagy 8f); microtubule binding	4.44689e-05	-1.14106	-2.20543
Csa7G448860	inter-alpha-trypsin inhibitor heavy chain-related	0.000610852	-1.14045	-2.20449
Csa5G604330	ATAMY3, AMY3 AMY3 (ALPHA-AMYLASE-LIKE 3); alpha-amylase	0.00238886	-1.13933	-2.20279
Csa6G079750	CER1 CER1 (ECERIFERUM 1); octadecanal decarbonylase	6.29512e-05	-1.13918	-2.20256
Csa3G842100	NA	6.30984e-05	-1.13705	-2.19931
Csa4G097680	FUNCTIONS IN: molecular_function unknown; INVOLVED IN: biological_process unknown; LOCATED IN: cellular_component unknown; CONTAINS InterPro DOMAIN/s: Protein of unknown function DUF895, eukaryotic (InterPro:IPR010291), Major facilitator superfamily, general substrate transporter (InterPro:IPR016196); BEST Arabidopsis thaliana protein match is: unknown protein (TAIR:AT1G18010.1); Has 489 Blast hi…	0.000545441	-1.13399	-2.19464
Csa7G071570	gibberellin-regulated family protein	8.7932e-05	-1.13253	-2.19243
Csa3G389860	kelch repeat-containing F-box family protein	4.23659e-05	-1.12932	-2.18756
Csa2G057080	ATCOL5, COL5 zinc finger (B-box type) family protein	0.000295646	-1.12859	-2.18646
Csa2G080160	GDSL-motif lipase/hydrolase family protein	0.000278136	-1.12829	-2.18599
Csa3G181440	EMS1, EXS EMS1 (EXCESS MICROSPOROCYTES1); kinase/ transmembrane receptor protein kinase	0.000308421	-1.12744	-2.1847
Csa2G382740	integral membrane transporter family protein	0.000207071	-1.12623	-2.18287
Csa5G652250	proton-dependent oligopeptide transport (POT) family protein	0.00060833	-1.12315	-2.17823
Csa4G644660	NA	0.000186384	-1.11842	-2.17109
Csa7G373520	leucine-rich repeat family protein / protein kinase family protein	0.0038774	-1.11755	-2.16978
Csa3G739030	PIP2F, PIP2;4 PIP2;4 (PLASMA MEMBRANE INTRINSIC PROTEIN 2;4); water channel	0.000546516	-1.11679	-2.16863
Csa3G778440	aspartyl protease family protein	0.00062616	-1.11302	-2.16298
Csa1G181260	unknown protein	5.47106e-05	-1.11289	-2.16279
Csa1G014500	ATPK3 ATPK3; ATP binding / kinase/ protein kinase/ protein serine/threonine kinase	0.000233583	-1.11264	-2.16241
Csa3G122640	thioesterase family protein	0.00304399	-1.11126	-2.16034
Csa7G049250	SOM SOM (SOMNUS); nucleic acid binding / transcription factor	0.00183412	-1.10643	-2.15313
Csa1G005560	ATTPS10, TPS10 ATTPS10 (trehalose phosphate synthase); transferase, transferring glycosyl groups / trehalose-phosphatase	0.00114629	-1.10456	-2.15034
Csa4G331080	saposin B domain-containing protein	0.000117201	-1.10371	-2.14906
Csa2G349090	ESR1, DRN ESR1 (ENHANCER OF SHOOT REGENERATION 1); DNA binding / protein binding / transcription factor	0.000496806	-1.10356	-2.14884
Csa4G621170	NTMC2TYPE6.1, NTMC2T6.1 NTMC2T6.1	0.000446716	-1.10222	-2.14685
Csa1G701990	FUNCTIONS IN: molecular_function unknown; INVOLVED IN: response to cadmium ion; LOCATED IN: chloroplast; EXPRESSED IN: 23 plant structures; EXPRESSED DURING: 13 growth stages; CONTAINS InterPro DOMAIN/s: Glutathione S-transferase, predicted (InterPro:IPR016639), Glutathione S-transferase, C-terminal (InterPro:IPR004046), Glutathione S-transferase, C-terminal-like (InterPro:IPR010987), Glutathione…	8.65143e-05	-1.10157	-2.14589
Csa6G091850	gt-2-related	0.00221441	-1.10156	-2.14587
Csa6G490890	unknown protein	0.000572121	-1.10038	-2.14411
Csa4G378260	FUNCTIONS IN: molecular_function unknown; INVOLVED IN: biological_process unknown; LOCATED IN: CUL4 RING ubiquitin ligase complex; EXPRESSED IN: 23 plant structures; EXPRESSED DURING: 13 growth stages; CONTAINS InterPro DOMAIN/s: WD40 repeat-like (InterPro:IPR011046), WD40 repeat, region (InterPro:IPR017986), WD40/YVTN repeat-like (InterPro:IPR015943), WD40 repeat (InterPro:IPR001680); BEST Arabi…	0.00148197	-1.09894	-2.14197
Csa3G017110	lipid binding	0.004548	-1.09356	-2.134
Csa6G290280	TET3 TET3 (TETRASPANIN3)	0.0020251	-1.09331	-2.13363
Csa7G127370	NOI NOI	0.00023651	-1.08988	-2.12856
Csa4G052630	ADL1, ADL1A, AG68, DRP1A, RSW9 ADL1 (ARABIDOPSIS DYNAMIN-LIKE PROTEIN); GTP binding / GTPase/ protein binding	0.000124123	-1.08932	-2.12774
Csa5G615240	beta-fructofuranosidase, putative / invertase, putative / saccharase, putative / beta-fructosidase, putative	0.000864611	-1.08696	-2.12426
Csa1G187170	NA	0.000101495	-1.08378	-2.11959
Csa5G167110	DNA binding / transcription factor	0.000334201	-1.08208	-2.11709
Csa4G630000	chloroplast 30S ribosomal protein S20, putative	0.000368454	-1.07988	-2.11386
Csa5G615220	ATX1, ATATX1 ATX1 (ARABIDOPSIS HOMOLOG OF ANTI-OXIDANT 1); metal ion binding	0.00292714	-1.07885	-2.11235
Csa5G218830	protein phosphatase-related	0.000131249	-1.07741	-2.11024
Csa4G126470	DSBA oxidoreductase family protein	0.000145306	-1.07584	-2.10795
Csa6G366530	RGP3, RGP RGP3 (REVERSIBLY GLYCOSYLATED POLYPEPTIDE 3); transferase, transferring hexosyl groups	0.000193994	-1.07522	-2.10705
Csa5G218780	amino acid transporter family protein	0.00106379	-1.07458	-2.10611
Csa3G836500	FDH FDH (FORMATE DEHYDROGENASE); NAD or NADH binding / binding / catalytic/ cofactor binding / oxidoreductase, acting on the CH-OH group of donors, NAD or NADP as acceptor	0.00250094	-1.07325	-2.10417
Csa3G015860	NRT1.5 NRT1.5 (NITRATE TRANSPORTER 1.5); nitrate transmembrane transporter/ transporter	0.00046587	-1.07258	-2.10319
Csa1G701220	PUX3 PUX3; protein binding	8.71192e-05	-1.07195	-2.10227
Csa6G160180	EFE, ACO4, EAT1 EFE (ETHYLENE-FORMING ENZYME); 1-aminocyclopropane-1-carboxylate oxidase	0.00096992	-1.07186	-2.10214
Csa4G064070	unknown protein	0.00242554	-1.07062	-2.10034
Csa4G377730	galactosyltransferase family protein	0.000107226	-1.07028	-2.09983
Csa2G406130	nodulin family protein	0.00108112	-1.07006	-2.09952
Csa5G605760	ATEXPA1, EXP1, AT-EXP1, ATEXP1, ATHEXP ALPHA 1.2 ATEXPA1 (ARABIDOPSIS THALIANA EXPANSIN A1)	0.00212221	-1.06518	-2.09243
Csa7G448000	ALAAT2 ALAAT2 (ALANINE AMINOTRANSFERASE 2); ATP binding / L-alanine:2-oxoglutarate aminotransferase	0.00178274	-1.06504	-2.09223
Csa3G535120	CER8, LACS1 long-chain-fatty-acid--CoA ligase family protein / long-chain acyl-CoA synthetase family protein	0.00126861	-1.06466	-2.09167
Csa7G414450	FUNCTIONS IN: molecular_function unknown; INVOLVED IN: biological_process unknown; LOCATED IN: chloroplast; EXPRESSED IN: 22 plant structures; EXPRESSED DURING: 13 growth stages; CONTAINS InterPro DOMAIN/s: Streptomyces cyclase/dehydrase (InterPro:IPR005031); BEST Arabidopsis thaliana protein match is: unknown protein (TAIR:AT4G01883.1); Has 350 Blast hits to 350 proteins in 105 species: Archae -…	0.00521899	-1.06329	-2.08969
Csa6G520420	GDSL-motif lipase/hydrolase family protein	0.00168438	-1.06193	-2.08772
Csa3G119410	ORMDL family protein	0.000248983	-1.06038	-2.08547
Csa3G889940	RNA recognition motif (RRM)-containing protein	0.00112222	-1.05912	-2.08367
Csa2G365640	AVA-P2, AVA-2PE, ATVHA-C2 AVA-P2; ATPase/ proton-transporting ATPase, rotational mechanism	0.000198847	-1.05841	-2.08264
Csa5G428440	NA	0.000432167	-1.05429	-2.07669
Csa5G622630	ASK9 ASK9 (ARABIDOPSIS SKP1-LIKE 9); protein binding / ubiquitin-protein ligase	0.00529398	-1.05428	-2.07668
Csa5G148720	UGE5 UGE5 (UDP-D-glucose/UDP-D-galactose 4-epimerase 5); UDP-glucose 4-epimerase/ protein dimerization	0.000384699	-1.0541	-2.07642
Csa4G645260	amino acid transporter family protein	0.00141851	-1.05261	-2.07428
Csa3G681150	scpl35 scpl35 (serine carboxypeptidase-like 35); serine-type carboxypeptidase	0.0006748	-1.05142	-2.07256
Csa2G418950	SGP2 SGP2; GTP binding	0.00252544	-1.05131	-2.07241
Csa3G017090	OST1, SNRK2-6, SRK2E, SNRK2.6, P44 OST1 (OPEN STOMATA 1); calcium-dependent protein serine/threonine kinase/ kinase/ protein kinase	0.000800468	-1.05123	-2.0723
Csa6G227020	unknown protein	0.000178258	-1.04915	-2.06931
Csa7G405900	SYP42, TLG2B, ATSYP42, ATTLG2B SYP42 (SYNTAXIN OF PLANTS 42); SNAP receptor	0.00402159	-1.04852	-2.0684
Csa7G009180	NA	0.000195178	-1.04847	-2.06833
Csa6G499780	AtRABA4a AtRABA4a (Arabidopsis Rab GTPase homolog A4a); GTP binding	0.000928014	-1.04769	-2.06722
Csa1G553520	LSH6 LSH6 (LIGHT SENSITIVE HYPOCOTYLS 6)	0.00100841	-1.04741	-2.06682
Csa2G293360	PLP4, PLA V PLP4 (PATATIN-LIKE PROTEIN 4); nutrient reservoir	0.000234534	-1.04038	-2.05677
Csa5G609780	universal stress protein (USP) family protein	0.000467657	-1.03765	-2.05288
Csa6G490080	ATMES1, MES1 MES1 (METHYL ESTERASE 1); hydrolase, acting on ester bonds / methyl indole-3-acetate esterase/ methyl jasmonate esterase/ methyl salicylate esterase	0.000868945	-1.03701	-2.05197
Csa1G470280	AtRLP51 AtRLP51 (Receptor Like Protein 51); protein binding	0.00112443	-1.03681	-2.05168
Csa4G664500	cinnamoyl-CoA reductase family	0.000528854	-1.03512	-2.04929
Csa1G045950	NHL repeat-containing protein	0.0035384	-1.03382	-2.04744
Csa3G147740	HSP70T-2 HSP70T-2 (HEAT-SHOCK PROTEIN 70T-2); ATP binding	0.00232899	-1.03306	-2.04636
Csa5G348050	GAD, GAD1 GAD; calmodulin binding / glutamate decarboxylase	0.000194328	-1.03158	-2.04426
Csa1G385550	unknown protein	0.000391984	-1.03016	-2.04225
Csa6G238140	FUNCTIONS IN: molecular_function unknown; INVOLVED IN: biological_process unknown; LOCATED IN: cellular_component unknown; EXPRESSED IN: 23 plant structures; EXPRESSED DURING: 13 growth stages; CONTAINS InterPro DOMAIN/s: Protein of unknown function DUF21 (InterPro:IPR002550), Cystathionine beta-synthase, core (InterPro:IPR000644); BEST Arabidopsis thaliana protein match is: CBS domain-containing…	0.000186428	-1.02854	-2.03995
Csa2G061550	PEP PEP (PEPPER); RNA binding / nucleic acid binding	0.00107694	-1.02821	-2.03949
Csa4G420210	LOCATED IN: membrane; CONTAINS InterPro DOMAIN/s: Protein of unknown function DUF6, transmembrane (InterPro:IPR000620); BEST Arabidopsis thaliana protein match is: nodulin MtN21 family protein (TAIR:AT2G40900.1); Has 2288 Blast hits to 2270 proteins in 280 species: Archae - 23; Bacteria - 774; Metazoa - 5; Fungi - 0; Plants - 641; Viruses - 0; Other Eukaryotes - 845 (source: NCBI BLink).	0.00317519	-1.02808	-2.03931
Csa5G156110	SPX (SYG1/Pho81/XPR1) domain-containing protein	0.000252054	-1.02805	-2.03926
Csa5G374720	ATGRP2B ATGRP2B (GLYCINE-RICH PROTEIN 2B); DNA binding / nucleic acid binding / zinc ion binding	0.00166618	-1.02773	-2.03881
Csa4G052620	UGE5 UGE5 (UDP-D-glucose/UDP-D-galactose 4-epimerase 5); UDP-glucose 4-epimerase/ protein dimerization	0.000854985	-1.02128	-2.02972
Csa4G427270	short-chain dehydrogenase/reductase (SDR) family protein	0.000405897	-1.02103	-2.02936
Csa6G522760	NA	0.000789632	-1.01913	-2.0267
Csa5G642200	binding	0.000569645	-1.0187	-2.0261
Csa1G481200	ATEXO70H7 ATEXO70H7 (EXOCYST SUBUNIT EXO70 FAMILY PROTEIN H7); protein binding	0.00349753	-1.01775	-2.02475
Csa3G734940	unknown protein	0.003037	-1.01661	-2.02317
Csa3G131980	NA	0.000903837	-1.01545	-2.02153
Csa2G362510	XBCP3 XBCP3 (xylem bark cysteine peptidase 3); cysteine-type endopeptidase/ cysteine-type peptidase	0.000906081	-1.01172	-2.01632
Csa6G446440	thylakoid lumen 15.0 kDa protein	0.00103129	-1.01035	-2.01441
Csa3G646610	ALAAT2 ALAAT2 (ALANINE AMINOTRANSFERASE 2); ATP binding / L-alanine:2-oxoglutarate aminotransferase	0.000224705	-1.01034	-2.01438
Csa6G029440	ATGCH, GCH, ATRIBA1, RFD1 ATGCH; 3,4-dihydroxy-2-butanone-4-phosphate synthase/ GTP cyclohydrolase II	0.000412188	-1.0034	-2.00471
Csa3G168930	beta-fructofuranosidase, putative / invertase, putative / saccharase, putative / beta-fructosidase, putative	0.000316338	-1.00175	-2.00243
Csa5G156140	NRS/ER, UER1 NRS/ER (NUCLEOTIDE-RHAMNOSE SYNTHASE/EPIMERASE-REDUCTASE); UDP-4-keto-6-deoxy-glucose-3,5-epimerase/ UDP-4-keto-rhamnose-4-keto-reductase/ dTDP-4-dehydrorhamnose 3,5-epimerase/ dTDP-4-dehydrorhamnose reductase	0.000350784	-0.99729	-1.99625
Csa7G037540	NA	0.00156231	-0.996501	-1.99516
Csa1G024240	Encodes a Cysteine-rich peptide (CRP) family protein	0.00139052	-0.994193	-1.99197
Csa4G651820	FUNCTIONS IN: molecular_function unknown; INVOLVED IN: biological_process unknown; LOCATED IN: cellular_component unknown; EXPRESSED IN: 22 plant structures; EXPRESSED DURING: 14 growth stages; CONTAINS InterPro DOMAIN/s: Uncharacterised conserved protein UCP017207, transmembrane protein 85 (InterPro:IPR016687), Protein of unknown function DUF1077 (InterPro:IPR009445); Has 281 Blast hits to 281 p…	0.000388998	-0.992961	-1.99027
Csa3G827250	aldose 1-epimerase family protein	0.00411497	-0.989541	-1.98555
Csa5G608060	AAPT1, ATAAPT1 AAPT1 (AMINOALCOHOLPHOSPHOTRANSFERASE 1); phosphatidyltransferase/ phosphotransferase, for other substituted phosphate groups chr1:4638834-4641691 REVERSE	0.00120258	-0.989541	-1.98555
Csa4G001800	UXS2, ATUXS2, AUD1 AUD1; UDP-glucuronate decarboxylase/ catalytic/ dTDP-glucose 4,6-dehydratase	0.0005486	-0.98944	-1.98541
Csa1G528510	MEE59 MEE59 (maternal effect embryo arrest 59)	0.000824583	-0.989074	-1.98491
Csa1G001470	unknown protein	0.000470857	-0.989002	-1.98481
Csa4G598000	ATCTIMC, TPI TPI (TRIOSEPHOSPHATE ISOMERASE); triose-phosphate isomerase	0.00207665	-0.988641	-1.98431
Csa7G267940	ATRABG3F, ATRAB7B, RAB71, RABG3F, RAB7B ATRAB7B (ARABIDOPSIS RAB GTPASE HOMOLOG G3F); GTP binding	0.000713007	-0.9881	-1.98357
Csa6G452640	unknown protein	0.000387804	-0.986993	-1.98205
Csa1G051620	metal ion binding	0.000323122	-0.986442	-1.98129
Csa5G177100	FUNCTIONS IN: molecular_function unknown; INVOLVED IN: biological_process unknown; LOCATED IN: chloroplast; EXPRESSED IN: 24 plant structures; EXPRESSED DURING: 15 growth stages; CONTAINS InterPro DOMAIN/s: CTLH, C-terminal to LisH motif (InterPro:IPR006595), LisH dimerisation motif (InterPro:IPR006594), CT11-RanBPM (InterPro:IPR013144); BEST Arabidopsis thaliana protein match is: protein binding…	0.000750571	-0.986341	-1.98115
CsaUNG012590	ATSBT1.1, SBTI1.1 SBTI1.1; serine-type endopeptidase	0.00255636	-0.984903	-1.97918
Csa3G881650	unknown protein	0.00036776	-0.983326	-1.97702
Csa3G881860	unknown protein	0.000389952	-0.98274	-1.97622
Csa5G346550	isocitrate dehydrogenase, putative /NADP+ isocitrate dehydrogenase, putative	0.000342563	-0.982606	-1.97603
Csa2G352370	ELF3, PYK20 ELF3 (EARLY FLOWERING 3); protein C-terminus binding / transcription factor	0.000336787	-0.982459	-1.97583
Csa5G580620	AtAGAL1 AtAGAL1 (Arabidopsis thaliana ALPHA-GALACTOSIDASE 1); alpha-galactosidase/ catalytic/ hydrolase, hydrolyzing O-glycosyl compounds	0.00240338	-0.981868	-1.97502
Csa1G570100	L-asparaginase / L-asparagine amidohydrolase	0.00280391	-0.981796	-1.97492
Csa6G517320	RMA1 RMA1; protein binding / ubiquitin-protein ligase/ zinc ion binding	0.000432991	-0.981741	-1.97485
Csa4G052590	nucleoside diphosphate kinase 4 (NDK4)	0.00516857	-0.980293	-1.97287
Csa3G826660	GASA4 GASA4 (GAST1 PROTEIN HOMOLOG 4)	0.00101897	-0.97983	-1.97223
Csa4G088750	HGO HGO (HOMOGENTISATE 1,2-DIOXYGENASE); homogentisate 1,2-dioxygenase	0.00402186	-0.976396	-1.96754
Csa3G119820	BTB/POZ domain-containing protein	0.00280188	-0.976338	-1.96747
Csa2G294910	PLP4, PLA V PLP4 (PATATIN-LIKE PROTEIN 4); nutrient reservoir	0.0018616	-0.97624	-1.96733
Csa7G336450	NA	0.000834253	-0.973467	-1.96355
Csa3G006670	early-responsive to dehydration protein-related / ERD protein-related	0.0044657	-0.968746	-1.95714
Csa1G044320	unknown protein	0.000780634	-0.967474	-1.95541
Csa1G426980	WRKY11, ATWRKY11 WRKY11; calmodulin binding / transcription factor	0.00236746	-0.966779	-1.95447
Csa3G893360	FUNCTIONS IN: molecular_function unknown; INVOLVED IN: biological_process unknown; LOCATED IN: cellular_component unknown; EXPRESSED IN: 22 plant structures; EXPRESSED DURING: 13 growth stages; CONTAINS InterPro DOMAIN/s: Phosphoglycerate mutase (InterPro:IPR013078); BEST Arabidopsis thaliana protein match is: unknown protein (TAIR:AT1G58280.3); Has 385 Blast hits to 382 proteins in 84 species: A…	0.000621105	-0.965373	-1.95257
Csa1G587970	CGA1 CGA1 (CYTOKININ-RESPONSIVE GATA FACTOR 1); transcription factor	0.00300243	-0.963605	-1.95018
Csa7G432250	leucine-rich repeat family protein	0.000828944	-0.963446	-1.94996
Csa3G008860	dolichol phosphate-mannose biosynthesis regulatory protein-related	0.00416734	-0.961275	-1.94703
Csa5G583360	ATCYSB cysteine protease inhibitor, putative / cystatin, putative	0.0009564	-0.956409	-1.94047
Csa2G264630	nodulin family protein	0.00154647	-0.956099	-1.94006
Csa3G314740	3-phosphoinositide-dependent protein kinase-1, putative	0.00092996	-0.955201	-1.93885
Csa7G048010	ATTPC1, TPC1, ATCCH1, FOU2 ATTPC1 (TWO-PORE CHANNEL 1); calcium channel/ voltage-gated calcium channel	0.00117653	-0.953857	-1.93704
Csa7G048060	unknown protein	0.00323611	-0.95316	-1.93611
Csa4G309150	HMGB1, NFD1 HMGB1 (HIGH MOBILITY GROUP B 1); DNA binding / chromatin binding / structural constituent of chromatin / transcription factor	0.00216332	-0.952307	-1.93496
Csa5G610480	BAT1 BAT1 (BIDIRECTIONAL AMINO ACID TRANSPORTER 1); amino acid transmembrane transporter	0.00109584	-0.95092	-1.93311
Csa1G617380	F-box family protein	0.00117235	-0.945491	-1.92584
Csa5G623470	MLO12, ATMLO12 MLO12 (MILDEW RESISTANCE LOCUS O 12); calmodulin binding	0.00407156	-0.944853	-1.92499
Csa6G291910	IVD, ATIVD IVD (ISOVALERYL-COA-DEHYDROGENASE); ATP binding / isovaleryl-CoA dehydrogenase	0.000870481	-0.941749	-1.92086
Csa7G387690	SULTR3;1, AST12 SULTR3;1 (SULFATE TRANSPORTER 3;1); secondary active sulfate transmembrane transporter/ sulfate transmembrane transporter/ transporter	0.000627642	-0.94169	-1.92078
Csa2G354860	ARA12 ARA12; serine-type endopeptidase	0.00369596	-0.940958	-1.9198
Csa4G046790	PIN1AT PIN1AT (PEPTIDYLPROLYL CIS/TRANS ISOMERASE, NIMA-INTERACTING 1); peptidyl-prolyl cis-trans isomerase	0.000855141	-0.938359	-1.91635
Csa5G630760	PBB1 PBB1; endopeptidase/ peptidase/ threonine-type endopeptidase	0.000760333	-0.936699	-1.91414
Csa2G286500	zinc ion binding	0.00100957	-0.93527	-1.91225
Csa4G361780	AAP3, ATAAP3 AAP3; amino acid transmembrane transporter	0.000843902	-0.934663	-1.91144
Csa3G844860	ACHT4 ACHT4 (ATYPICAL CYS HIS RICH THIOREDOXIN 4); oxidoreductase, acting on sulfur group of donors, disulfide as acceptor	0.0007614	-0.931645	-1.90745
Csa2G264570	DNAJ heat shock protein, putative	0.000903818	-0.929684	-1.90486
Csa6G190410	ATCTIMC, TPI TPI (TRIOSEPHOSPHATE ISOMERASE); triose-phosphate isomerase	0.000902036	-0.929161	-1.90417
Csa4G649640	FDH, KCS10 KCS10 (3-KETOACYL-COA SYNTHASE 10); acyltransferase/ catalytic/ transferase, transferring acyl groups other than amino-acyl groups	0.00523186	-0.928584	-1.90341
Csa7G029970	clathrin adaptor complex small chain family protein	0.000956134	-0.927687	-1.90222
Csa3G827290	H+-transporting two-sector ATPase, putative	0.00133409	-0.926663	-1.90087
Csa7G031660	FLA2 FLA2 (FASCICLIN-LIKE ARABINOGALACTAN 2)	0.00142062	-0.926227	-1.9003
Csa4G062920	ATPAO2 ATPAO2 (Polyamine oxidase 2); amine oxidase/ electron carrier/ oxidoreductase	0.000923474	-0.925675	-1.89957
Csa6G344280	SKP2A SKP2A	0.000848407	-0.925551	-1.89941
Csa7G429630	unknown protein	0.00227126	-0.924238	-1.89768
Csa3G728130	LTP4 LTP4 (LIPID TRANSFER PROTEIN 4); lipid binding	0.000955464	-0.92361	-1.89686
Csa2G352960	RXW8 unknown protein	0.00179902	-0.923013	-1.89607
Csa2G074290	IPP2, IPIAT1, IDI2 IPP2 (ISOPENTENYL PYROPHOSPHATE:DIMETHYLALLYL PYROPHOSPHATE ISOMERASE 2); isopentenyl-diphosphate delta-isomerase	0.000893267	-0.92245	-1.89533
Csa3G848180	acid phosphatase survival protein SurE, putative	0.00407881	-0.922236	-1.89505
Csa5G602750	MLP423 MLP423 (MLP-LIKE PROTEIN 423)	0.00135108	-0.919191	-1.89106
Csa4G082450	pathogenesis-related family protein	0.00365013	-0.917246	-1.88851
Csa6G293930	sec61beta family protein	0.000844754	-0.916955	-1.88813
Csa2G006100	PID2 PID2 (PINOID2); ATP binding / kinase/ protein kinase	0.00292753	-0.916765	-1.88788
Csa7G043590	galactosyltransferase family protein	0.00251705	-0.915689	-1.88647
Csa6G454350	ILR1 ILR1 (IAA-LEUCINE RESISTANT 1); IAA-Leu conjugate hydrolase/ IAA-Phe conjugate hydrolase/ metallopeptidase	0.00353262	-0.915371	-1.88605
Csa4G192040	CSD3 CSD3 (copper/zinc superoxide dismutase 3); superoxide dismutase	0.00205034	-0.913669	-1.88383
Csa6G487600	SEP2 SEP2 (STRESS ENHANCED PROTEIN 2); chlorophyll binding	0.00178932	-0.913464	-1.88356
Csa3G814360	NA	0.00380521	-0.913076	-1.88306
Csa2G292210	FUNCTIONS IN: molecular_function unknown; INVOLVED IN: biological_process unknown; EXPRESSED IN: stem, stamen; EXPRESSED DURING: petal differentiation and expansion stage; CONTAINS InterPro DOMAIN/s: Protein of unknown function DUF647 (InterPro:IPR006968); BEST Arabidopsis thaliana protein match is: emb1879 (embryo defective 1879) (TAIR:AT5G49820.1); Has 259 Blast hits to 258 proteins in 85 speci…	0.00336455	-0.912398	-1.88217
Csa3G877650	IAA29 IAA29 (INDOLE-3-ACETIC ACID INDUCIBLE 29); transcription factor	0.00432547	-0.911992	-1.88164
Csa3G784370	sucrose-phosphatase 1 (SPP1)	0.0027186	-0.909236	-1.87805
Csa5G524740	ATMDAR4, MDAR4 MDAR4 (MONODEHYDROASCORBATE REDUCTASE 4); monodehydroascorbate reductase (NADH)	0.00121458	-0.907448	-1.87573
Csa5G589260	OASB, ACS1, CPACS1, ATCS-B OASB (O-ACETYLSERINE (THIOL) LYASE B); cysteine synthase	0.00225329	-0.907283	-1.87551
Csa6G061760	EXPRESSED IN: 24 plant structures; EXPRESSED DURING: 15 growth stages; CONTAINS InterPro DOMAIN/s: Uncharacterised protein family UPF0005 (InterPro:IPR006214); BEST Arabidopsis thaliana protein match is: glutamate binding (TAIR:AT1G03070.1); Has 4000 Blast hits to 3999 proteins in 955 species: Archae - 0; Bacteria - 1775; Metazoa - 750; Fungi - 92; Plants - 143; Viruses - 77; Other Eukaryotes - 1…	0.00304112	-0.906993	-1.87513
Csa7G009190	ATMTN1, ATMTAN1, MTN1, MTAN1 ATMTN1; catalytic/ methylthioadenosine nucleosidase	0.000922945	-0.906155	-1.87404
Csa2G145880	SHM4 SHM4 (serine hydroxymethyltransferase 4); catalytic/ glycine hydroxymethyltransferase/ pyridoxal phosphate binding REVERSE	0.00206004	-0.903981	-1.87122
Csa6G003440	lipase class 3 family protein / calmodulin-binding heat-shock protein-related	0.002206	-0.90383	-1.87103
Csa3G131920	AVA-P2, AVA-2PE, ATVHA-C2 AVA-P2; ATPase/ proton-transporting ATPase, rotational mechanism	0.00107503	-0.90075	-1.86704
Csa1G424870	unknown protein	0.00464256	-0.897989	-1.86347
Csa2G287060	YLS8 YLS8; catalytic	0.00131646	-0.886444	-1.84861
Csa2G252070	ATASE2, CIA1, ATPURF2 ATASE2 (GLN PHOSPHORIBOSYL PYROPHOSPHATE AMIDOTRANSFERASE 2); amidophosphoribosyltransferase	0.00133177	-0.885135	-1.84694
Csa6G432800	FUNCTIONS IN: molecular_function unknown; INVOLVED IN: biological_process unknown; LOCATED IN: endomembrane system; EXPRESSED IN: 24 plant structures; EXPRESSED DURING: 15 growth stages; CONTAINS InterPro DOMAIN/s: Reactive oxygen species modulator 1 (InterPro:IPR018450); Has 146 Blast hits to 146 proteins in 65 species: Archae - 0; Bacteria - 0; Metazoa - 110; Fungi - 6; Plants - 24; Viruses - 0…	0.00128458	-0.883849	-1.84529
Csa3G214030	emp24/gp25L/p24 family protein	0.00442977	-0.88073	-1.84131
Csa7G017680	GGR GGR (geranylgeranyl reductase); farnesyltranstransferase	0.00111536	-0.8773	-1.83693
Csa6G489900	unknown protein	0.00153035	-0.876609	-1.83605
CsaUNG026610	MBD11, ATMBD11 MBD11; DNA binding / methyl-CpG binding	0.004974	-0.874393	-1.83324
Csa5G178720	60S ribosomal protein L35 (RPL35B)	0.00213022	-0.872163	-1.83041
Csa5G139050	NPL41 NPL41 (NPL4-LIKE PROTEIN 1)	0.00278401	-0.869306	-1.82678
Csa3G009480	transferase, transferring acyl groups	0.00440016	-0.869004	-1.8264
Csa7G070800	magnesium transporter CorA-like family protein (MRS2-3)	0.00179339	-0.863338	-1.81924
Csa6G182140	ATBAG4 ATBAG4 (ARABIDOPSIS THALIANA BCL-2-ASSOCIATED ATHANOGENE 4); protein binding	0.00300109	-0.862139	-1.81773
Csa3G164480	fumarylacetoacetate hydrolase family protein	0.00164596	-0.861305	-1.81668
Csa1G166800	ELM1 ELM1 (ELONGATED MITOCHONDRIA 1)	0.00510111	-0.859418	-1.81431
Csa6G118340	amino acid transporter family protein	0.00236395	-0.858434	-1.81307
Csa6G094720	DPL1, ATDPL1 DPL1; carboxy-lyase/ catalytic/ pyridoxal phosphate binding	0.00312985	-0.857965	-1.81248
Csa6G134340	CBS domain-containing protein	0.00365942	-0.857546	-1.81195
Csa1G372010	ALDH2C4, ALDH1A, REF1 ALDH2C4; 3-chloroallyl aldehyde dehydrogenase/ aldehyde dehydrogenase (NAD)/ coniferyl-aldehyde dehydrogenase	0.00197195	-0.855856	-1.80983
Csa1G613540	ATXDH1, XDH1 XDH1 (XANTHINE DEHYDROGENASE 1); xanthine dehydrogenase	0.0017661	-0.853907	-1.80739
Csa2G000210	ELF4-L3 ELF4-L3 (ELF4-Like 3)	0.00335074	-0.853261	-1.80658
Csa7G014460	FUNCTIONS IN: molecular_function unknown; INVOLVED IN: biological_process unknown; LOCATED IN: cellular_component unknown; EXPRESSED IN: 15 plant structures; EXPRESSED DURING: 10 growth stages; CONTAINS InterPro DOMAIN/s: Phospholipase-like, arabidopsis (InterPro:IPR007942); BEST Arabidopsis thaliana protein match is: unknown protein (TAIR:AT2G16900.1); Has 412 Blast hits to 329 proteins in 86 sp…	0.0026023	-0.852552	-1.80569
Csa2G382470	NA	0.00394779	-0.851956	-1.80495
Csa5G647300	zinc finger (C3HC4-type RING finger) family protein	0.00366421	-0.849718	-1.80215
Csa3G127080	TTL TTL (Transthyretin-Like protein); steroid binding	0.00420031	-0.849464	-1.80183
Csa5G148770	glutaredoxin family protein	0.00281493	-0.849261	-1.80158
Csa3G038140	PGR5-LIKE A PGR5-LIKE A	0.00373692	-0.849022	-1.80128
Csa2G361820	PAF1, ATPSM30 PAF1; endopeptidase/ peptidase/ threonine-type endopeptidase	0.00197651	-0.848709	-1.80089
Csa2G000200	NA	0.00344951	-0.848579	-1.80073
Csa4G652900	serine-type endopeptidase/ serine-type peptidase	0.00428838	-0.848223	-1.80028
Csa1G120460	SOX, AT-SO, AtSO SOX (SULFITE OXIDASE); sulfite oxidase	0.0022783	-0.847116	-1.7989
Csa6G290830	hydrolase, alpha/beta fold family protein	0.00515974	-0.846298	-1.79788
Csa2G072440	unknown protein	0.00263919	-0.8456	-1.79701
Csa5G440100	HCF153 HCF153	0.00276474	-0.844397	-1.79551
Csa7G428120	CCD1, ATCCD1, ATNCED1, NCED1 CCD1 (CAROTENOID CLEAVAGE DIOXYGENASE 1); 9-cis-epoxycarotenoid dioxygenase	0.00303932	-0.844301	-1.79539
Csa2G008670	NA	0.00231594	-0.844183	-1.79525
Csa5G139870	ATP binding / ATPase/ nucleoside-triphosphatase/ nucleotide binding	0.00256692	-0.843445	-1.79433
Csa3G889160	ASP3, YLS4 ASP3 (ASPARTATE AMINOTRANSFERASE 3); L-aspartate:2-oxoglutarate aminotransferase	0.00274138	-0.843205	-1.79403
Csa3G166270	UBC32 UBC32 (ubiquitin-conjugating enzyme 32); ubiquitin-protein ligase	0.00198818	-0.841656	-1.79211
Csa6G134890	methyladenine glycosylase family protein	0.00345332	-0.841361	-1.79174
Csa4G307900	ATPUMP1, UCP, PUMP1, ATUCP1, UCP1 PUMP1 (PLANT UNCOUPLING MITOCHONDRIAL PROTEIN 1); binding / oxidative phosphorylation uncoupler	0.00190084	-0.840468	-1.79063
Csa1G046110	BOR1 BOR1 (REQUIRES HIGH BORON 1); anion exchanger/ boron transporter	0.00329472	-0.83995	-1.78999
Csa7G428190	ATP synthase delta chain, mitochondrial, putative / H(+)-transporting two-sector ATPase, delta (OSCP) subunit, putative	0.00234049	-0.838889	-1.78867
Csa2G301510	trihelix DNA-binding protein, putative	0.00498851	-0.837015	-1.78635
Csa4G038660	FUNCTIONS IN: molecular_function unknown; INVOLVED IN: biological_process unknown; LOCATED IN: cellular_component unknown; CONTAINS InterPro DOMAIN/s: Protein of unknown function DUF59 (InterPro:IPR002744); BEST Arabidopsis thaliana protein match is: vacuolar sorting signal binding (TAIR:AT1G68310.2); Has 415 Blast hits to 414 proteins in 153 species: Archae - 0; Bacteria - 0; Metazoa - 216; Fung…	0.00403669	-0.83663	-1.78587
Csa1G001410	ATHVA22D, HVA22D ATHVA22D	0.00281308	-0.835727	-1.78476
Csa1G045920	hypoxia-responsive family protein / zinc finger (C3HC4-type RING finger) family protein	0.00227757	-0.835713	-1.78474
Csa3G901080	PGP2 PGP2 (P-GLYCOPROTEIN 2); ATPase, coupled to transmembrane movement of substances	0.00371847	-0.83494	-1.78378
Csa2G129150	PKT3, PED1, KAT2 PKT3 (PEROXISOMAL 3-KETOACYL-COA THIOLASE 3); acetyl-CoA C-acyltransferase	0.00239639	-0.833751	-1.78231
Csa1G447400	KAS I KAS I (3-KETOACYL-ACYL CARRIER PROTEIN SYNTHASE I); catalytic/ fatty-acid synthase/ transferase, transferring acyl groups other than amino-acyl groups	0.00260981	-0.832821	-1.78117
Csa2G379870	vacuolar ATP synthase, putative / V-ATPase, putative	0.00256044	-0.832801	-1.78114
Csa3G168910	GAL1, GALK GALK; ATP binding / galactokinase	0.00261937	-0.832042	-1.7802
Csa4G017180	AtRABA5d AtRABA5d (Arabidopsis Rab GTPase homolog A5d); GTP binding	0.00267036	-0.831289	-1.77927
Csa3G878840	ubiquinol-cytochrome C reductase complex 14 kDa protein, putative	0.0044652	-0.830569	-1.77839
Csa6G308430	NA	0.00346702	-0.830002	-1.77769
Csa7G012920	FUNCTIONS IN: molecular_function unknown; INVOLVED IN: biological_process unknown; LOCATED IN: cellular_component unknown; EXPRESSED IN: 11 plant structures; EXPRESSED DURING: 8 growth stages; CONTAINS InterPro DOMAIN/s: S-ribonuclease binding protein, SBP1, pollen (InterPro:IPR017066); BEST Arabidopsis thaliana protein match is: SBP1 (s-ribonuclease binding protein 1); protein binding / zinc ion…	0.00463499	-0.827562	-1.77468
Csa2G058660	unknown protein	0.00317265	-0.826985	-1.77397
Csa1G250130	short-chain dehydrogenase/reductase (SDR) family protein	0.00312002	-0.826912	-1.77388
Csa4G620600	UGT71C2 UGT71C2 (UDP-GLUCOSYL TRANSFERASE 71C2); UDP-glycosyltransferase/ quercetin 3'-O-glucosyltransferase/ quercetin 3-O-glucosyltransferase/ quercetin 7-O-glucosyltransferase/ transferase, transferring glycosyl groups	0.00238166	-0.826628	-1.77354
Csa4G626080	unknown protein	0.00280923	-0.826571	-1.77347
Csa3G714870	NRAMP1, PMIT1, ATNRAMP1 NRAMP1 (NATURAL RESISTANCE-ASSOCIATED MACROPHAGE PROTEIN 1); inorganic anion transmembrane transporter/ manganese ion transmembrane transporter/ metal ion transmembrane transporter	0.00295158	-0.826123	-1.77292
Csa2G011470	calcium-binding EF hand family protein	0.00512662	-0.825561	-1.77222
Csa6G309950	60S ribosomal protein L29 (RPL29B)	0.00367429	-0.82515	-1.77172
Csa1G025020	calcium-binding protein, putative	0.00250343	-0.823242	-1.76938
Csa7G420890	disease resistance protein (NBS-LRR class), putative	0.00301242	-0.822851	-1.7689
Csa6G452760	NA	0.00276795	-0.822493	-1.76846
Csa1G003540	ATRAB8D, ATRABE1B ATRABE1B (ARABIDOPSIS RAB GTPASE HOMOLOG E1B); GTP binding / GTPase/ translation elongation factor	0.00358083	-0.820645	-1.7662
Csa3G845430	unknown protein	0.00374388	-0.819759	-1.76511
Csa1G050200	NDPK2, NDPK1A, NDPK IA IA, NDPK IA, ATNDPK2 NDPK2 (NUCLEOSIDE DIPHOSPHATE KINASE 2); ATP binding / nucleoside diphosphate kinase/ protein binding	0.00331522	-0.816778	-1.76147
Csa2G172510	ATPTR3, PTR3 PTR3 (PEPTIDE TRANSPORTER 3); dipeptide transporter/ transporter/ tripeptide transporter	0.00330592	-0.816765	-1.76145
Csa2G416790	FUNCTIONS IN: molecular_function unknown; INVOLVED IN: intracellular protein transport; LOCATED IN: endoplasmic reticulum, plasma membrane; EXPRESSED IN: 26 plant structures; EXPRESSED DURING: 13 growth stages; CONTAINS InterPro DOMAIN/s: B-cell receptor-associated 31-like (InterPro:IPR008417); BEST Arabidopsis thaliana protein match is: unknown protein (TAIR:AT1G11905.1); Has 311 Blast hits to 2…	0.00371154	-0.816591	-1.76124
Csa3G588450	GHS1 GHS1 (GLUCOSE HYPERSENSITIVE 1); structural constituent of ribosome	0.00484201	-0.814137	-1.75825
Csa3G119280	NA	0.00433997	-0.811569	-1.75512
Csa3G597360	NA	0.00374436	-0.810982	-1.75441
Csa1G002060	KING1 KING1 (SNF1-RELATED PROTEIN KINASE REGULATORY SUBUNIT GAMMA 1)	0.00420569	-0.809103	-1.75212
Csa3G782620	BLH1, EDA29 BLH1 (BEL1-LIKE HOMEODOMAIN 1); DNA binding / protein heterodimerization/ protein homodimerization/ transcription factor	0.00334393	-0.807118	-1.74971
Csa2G171900	PGR5 PGR5 (proton gradient regulation 5); electron carrier	0.00338601	-0.804512	-1.74655
Csa5G568310	phosphoglucomutase, cytoplasmic, putative / glucose phosphomutase, putative	0.00358238	-0.802914	-1.74462
Csa1G537560	TUB8 TUB8; structural constituent of cytoskeleton	0.00370241	-0.801594	-1.74303
Csa3G144120	unknown protein	0.00439252	-0.800106	-1.74123
Csa2G415540	ACX3, ATACX3 ACX3 (ACYL-COA OXIDASE 3); acyl-CoA oxidase	0.00347737	-0.794288	-1.73422
Csa4G197830	2,3-biphosphoglycerate-independent phosphoglycerate mutase, putative / phosphoglyceromutase, putative	0.00408179	-0.792919	-1.73258
Csa5G587130	zinc finger (C2H2 type) family protein	0.0044232	-0.792112	-1.73161
Csa3G154300	ATXT2, XXT2, XT2 XT2 (UDP-XYLOSYLTRANSFERASE 2); UDP-xylosyltransferase/ transferase/ transferase, transferring glycosyl groups / xyloglucan 6-xylosyltransferase	0.0043811	-0.790227	-1.72935
Csa7G450610	ATPDAT, PDAT ATPDAT; phosphatidylcholine-sterol O-acyltransferase	0.00424008	-0.788096	-1.72679
Csa4G064080	integral membrane family protein	0.00432288	-0.78537	-1.72353
Csa4G004950	embryo-specific protein-related	0.00391998	-0.784368	-1.72234
Csa3G778410	2-Cys Prx B 2-Cys Prx B (2-Cysteine peroxiredoxin B); antioxidant/ peroxiredoxin	0.00472465	-0.781373	-1.71877
Csa4G268000	pyruvate kinase, putative	0.00497021	-0.778835	-1.71574
Csa3G730710	unknown protein	0.00505173	-0.775588	-1.71189
Csa3G821570	FUNCTIONS IN: molecular_function unknown; INVOLVED IN: biological_process unknown; LOCATED IN: cellular_component unknown; EXPRESSED IN: 22 plant structures; EXPRESSED DURING: 13 growth stages; CONTAINS InterPro DOMAIN/s: Protein of unknown function DUF652 (InterPro:IPR006984), Nucleotide binding protein, PINc (InterPro:IPR006596); BEST Arabidopsis thaliana protein match is: unknown protein (TAIR…	0.00533238	-0.771103	-1.70657
Csa2G418960	TXND9 TXND9 (THIOREDOXIN DOMAIN-CONTAINING PROTEIN 9 HOMOLOG)	0.0050379	-0.769083	-1.70419
Csa7G324130	FUNCTIONS IN: molecular_function unknown; INVOLVED IN: biological_process unknown; LOCATED IN: cellular_component unknown; EXPRESSED IN: 23 plant structures; EXPRESSED DURING: 13 growth stages; CONTAINS InterPro DOMAIN/s: Vps51/Vps67 (InterPro:IPR014812); BEST Arabidopsis thaliana protein match is: SEC5B (TAIR:AT1G21170.1); Has 386 Blast hits to 358 proteins in 130 species: Archae - 0; Bacteria -…	0.00435158	0.774486	1.71058
Csa6G385090	CH1, ATCAO, CAO CH1 (CHLORINA 1); chlorophyllide a oxygenase	0.00525427	0.78244	1.72004
Csa5G138470	unknown protein	0.00510078	0.783436	1.72122
Csa3G236550	unknown protein	0.00503333	0.79208	1.73157
Csa4G645240	DNA binding / transcription factor	0.00512365	0.793411	1.73317
Csa5G637720	PME31, ATPME31 pectinesterase family protein	0.00338541	0.796552	1.73695
Csa5G184310	regulator of chromosome condensation (RCC1) family protein	0.00417943	0.800125	1.74125
Csa2G369040	2-dehydro-3-deoxyphosphoheptonate aldolase, putative / 3-deoxy-D-arabino-heptulosonate 7-phosphate synthase, putative / DAHP synthetase, putative	0.00411499	0.811071	1.75451
Csa1G605770	unknown protein	0.00511825	0.812141	1.75581
Csa4G310180	unknown protein	0.0047025	0.813321	1.75725
Csa5G146190	NIP5;1, NLM6, NLM8 NIP5;1; arsenite transmembrane transporter/ boron transporter/ water channel	0.00282808	0.814584	1.75879
Csa5G603940	GATL9, LGT8 LGT8 (GLUCOSYL TRANSFERASE FAMILY 8); polygalacturonate 4-alpha-galacturonosyltransferase/ transferase, transferring glycosyl groups / transferase, transferring hexosyl groups	0.00342764	0.814884	1.75916
Csa5G366670	AOC4 AOC4 (ALLENE OXIDE CYCLASE 4); allene-oxide cyclase	0.0034528	0.817376	1.7622
Csa3G686720	unknown protein	0.00444814	0.818595	1.76369
Csa6G390130	universal stress protein (USP) family protein	0.00360723	0.819322	1.76458
Csa2G372720	IAA9 IAA9 (INDOLE-3-ACETIC ACID INDUCIBLE 9); transcription factor	0.00277233	0.820715	1.76628
Csa6G107330	NA	0.00394076	0.821307	1.76701
Csa1G004280	unknown protein	0.00334331	0.824211	1.77057
Csa6G157070	hexose transporter, putative	0.00405794	0.824331	1.77071
Csa6G497080	BAM1 BAM1 (BARELY ANY MERISTEM 1); ATP binding / kinase/ protein serine/threonine kinase	0.00334666	0.824542	1.77097
Csa2G285300	ACD2, ATRCCR ACD2 (ACCELERATED CELL DEATH 2); red chlorophyll catabolite reductase	0.00297385	0.828013	1.77524
Csa2G368940	hydrolase	0.00324326	0.828713	1.7761
Csa6G139750	CAB1, AB140, CAB140, LHCB1.3 CAB1 (CHLOROPHYLL A/B BINDING PROTEIN 1); chlorophyll binding	0.00279426	0.829096	1.77657
Csa2G033340	NA	0.00340147	0.829342	1.77687
Csa5G139450	FUNCTIONS IN: molecular_function unknown; INVOLVED IN: biological_process unknown; LOCATED IN: cellular_component unknown; EXPRESSED IN: 23 plant structures; EXPRESSED DURING: 13 growth stages; CONTAINS InterPro DOMAIN/s: CCT domain (InterPro:IPR010402); BEST Arabidopsis thaliana protein match is: unknown protein (TAIR:AT4G27900.2); Has 863 Blast hits to 863 proteins in 62 species: Archae - 0; Ba…	0.00366101	0.82951	1.77708
Csa2G277020	unknown protein	0.00370323	0.830504	1.77831
Csa3G889150	PC-MYB1, MYB3R-1, ATMYB3R-1, ATMYB3R1 PC-MYB1; DNA binding / transcription coactivator/ transcription factorFORWARD	0.00322828	0.839443	1.78936
Csa2G271460	formin homology 2 domain-containing protein / FH2 domain-containing protein	0.0032749	0.839548	1.78949
Csa5G049530	ATP binding / protein binding / protein kinase/ protein serine/threonine kinase	0.00433759	0.852741	1.80593
Csa3G184050	emb1417 emb1417 (embryo defective 1417)	0.00351065	0.853695	1.80712
Csa6G502710	AtHB24 AtHB24 (ARABIDOPSIS THALIANA HOMEOBOX PROTEIN 24); DNA binding / transcription factor	0.00526417	0.854238	1.8078
Csa1G423340	HMA2 HMA2; cadmium-transporting ATPase	0.00218178	0.855243	1.80906
Csa4G008220	SFC, VAN3, AGD3 SFC (SCARFACE); ARF GTPase activator/ phosphoinositide binding	0.00205879	0.856567	1.81072
Csa6G487780	INVOLVED IN: biological_process unknown; LOCATED IN: cellular_component unknown; EXPRESSED IN: 22 plant structures; EXPRESSED DURING: 13 growth stages; BEST Arabidopsis thaliana protein match is: PRLI-interacting factor-related (TAIR:AT1G63850.1); Has 173 Blast hits to 173 proteins in 14 species: Archae - 0; Bacteria - 0; Metazoa - 8; Fungi - 0; Plants - 164; Viruses - 0; Other Eukaryotes - 1 (so…	0.00413392	0.85945	1.81435
Csa3G597350	AFB2 AFB2 (AUXIN SIGNALING F-BOX 2); auxin binding / ubiquitin-protein ligase	0.00314953	0.860109	1.81518
Csa3G006780	INVOLVED IN: N-terminal protein myristoylation; LOCATED IN: plasma membrane; EXPRESSED IN: 14 plant structures; EXPRESSED DURING: 8 growth stages; CONTAINS InterPro DOMAIN/s: Alpha/beta hydrolase fold-1 (InterPro:IPR000073); BEST Arabidopsis thaliana protein match is: unknown protein (TAIR:AT2G24320.1); Has 8192 Blast hits to 4778 proteins in 522 species: Archae - 0; Bacteria - 690; Metazoa - 533…	0.00191875	0.862534	1.81823
Csa3G026150	protease inhibitor/seed storage/lipid transfer protein (LTP) family protein	0.00436801	0.86272	1.81846
Csa5G579040	myb family transcription factor	0.00492086	0.864263	1.82041
Csa1G062380	APR1, APR, PRH19, ATAPR1 APR1 (APS REDUCTASE 1); adenylyl-sulfate reductase	0.00173906	0.864998	1.82134
Csa6G020180	NA	0.0014252	0.865468	1.82193
Csa1G699580	armadillo/beta-catenin repeat family protein	0.00170454	0.870915	1.82882
Csa7G447000	GL2 GL2 (GLABRA 2); DNA binding / transcription factor	0.00404829	0.872379	1.83068
Csa5G157410	PAK, ARK3 ARK3 (ARMADILLO REPEAT KINESIN 3); ATP binding / binding / microtubule motor	0.00124773	0.87353	1.83214
Csa2G033350	calmodulin binding	0.00202996	0.874485	1.83335
Csa7G072880	CYCD3;1, CYCD3 CYCD3;1 (CYCLIN D3;1); cyclin-dependent protein kinase regulator/ protein binding	0.00282308	0.87744	1.83711
Csa6G365210	kelch repeat-containing F-box family protein	0.00264718	0.877835	1.83762
Csa3G636420	RECQL2, ATRECQ2 RECQL2 (ARABIDOPSIS RECQ HELICASE L2); 3'-5' DNA helicase/ ATP-dependent helicase/ four-way junction helicase/ protein binding	0.00155172	0.879278	1.83945
Csa5G607470	basic helix-loop-helix (bHLH) family protein	0.00249905	0.886358	1.8485
Csa2G356650	protein kinase family protein	0.00306592	0.89009	1.85329
Csa7G253200	emb2742 emb2742 (embryo defective 2742); CTP synthase/ catalytic	0.00152131	0.890363	1.85364
Csa6G497220	IAA9 IAA9 (INDOLE-3-ACETIC ACID INDUCIBLE 9); transcription factor	0.00128014	0.890505	1.85383
Csa2G223730	FUNCTIONS IN: molecular_function unknown; INVOLVED IN: biological_process unknown; LOCATED IN: plasma membrane; EXPRESSED IN: 22 plant structures; EXPRESSED DURING: 13 growth stages; CONTAINS InterPro DOMAIN/s: Prefoldin (InterPro:IPR009053), KIP1-like (InterPro:IPR011684); BEST Arabidopsis thaliana protein match is: kinase interacting family protein (TAIR:AT3G22790.1); Has 169162 Blast hits to 6…	0.00189171	0.891433	1.85502
Csa4G507960	LOCATED IN: plasma membrane; EXPRESSED IN: 22 plant structures; EXPRESSED DURING: 13 growth stages; CONTAINS InterPro DOMAIN/s: Protein kinase-like (InterPro:IPR011009); Has 152 Blast hits to 139 proteins in 56 species: Archae - 0; Bacteria - 74; Metazoa - 0; Fungi - 0; Plants - 60; Viruses - 0; Other Eukaryotes - 18 (source: NCBI BLink).	0.0040088	0.893458	1.85762
Csa3G730770	LOCATED IN: endomembrane system; EXPRESSED IN: sperm cell, male gametophyte, pollen tube; EXPRESSED DURING: L mature pollen stage, M germinated pollen stage; CONTAINS InterPro DOMAIN/s: Methyltransferase FkbM (InterPro:IPR006342); BEST Arabidopsis thaliana protein match is: methyltransferase (TAIR:AT4G24805.1); Has 224 Blast hits to 223 proteins in 16 species: Archae - 0; Bacteria - 7; Metazoa - …	0.00207818	0.895173	1.85983
Csa5G137420	NA	0.00316178	0.898486	1.86411
Csa6G107320	NA	0.00104393	0.898562	1.86421
Csa5G440130	IQD11 IQD11 (IQ-domain 11); calmodulin binding	0.00201653	0.899276	1.86513
Csa2G416170	ATCSLB03, CSLB03, ATCSLB3 ATCSLB03; cellulose synthase/ transferase/ transferase, transferring glycosyl groups	0.00532711	0.899386	1.86527
Csa4G008800	SCPL45 SCPL45 (SERINE CARBOXYPEPTIDASE-LIKE 45 PRECURSOR); serine-type carboxypeptidase	0.0015724	0.906839	1.87493
Csa5G168870	ATNOS1, NOS1, ATNOA1, NOA1, RIF1 NOA1 (NO ASSOCIATED 1); GTPase/ nitric-oxide synthase	0.00381638	0.909363	1.87822
Csa6G154510	protein kinase family protein	0.00102773	0.90985	1.87885
Csa3G135690	2-oxoglutarate-dependent dioxygenase, putative	0.00380515	0.910446	1.87963
Csa1G126020	unknown protein	0.000940403	0.911918	1.88155
Csa3G835270	FUNCTIONS IN: molecular_function unknown; INVOLVED IN: biological_process unknown; LOCATED IN: cellular_component unknown; BEST Arabidopsis thaliana protein match is: nodulin-related (TAIR:AT5G40230.1); Has 1698 Blast hits to 1688 proteins in 326 species: Archae - 14; Bacteria - 809; Metazoa - 6; Fungi - 0; Plants - 633; Viruses - 0; Other Eukaryotes - 236 (source: NCBI BLink).	0.0029173	0.912721	1.88259
Csa6G014590	leucine-rich repeat transmembrane protein kinase, putative	0.00110379	0.912765	1.88265
Csa1G536820	ARF6 ARF6 (AUXIN RESPONSE FACTOR 6); transcription factor	0.00190843	0.913864	1.88408
Csa7G004690	zinc finger (B-box type) family protein	0.00372463	0.914377	1.88475
Csa3G835880	MBD9, ATMBD9 MBD9; DNA binding / methyl-CpG binding	0.00368135	0.914548	1.88498
Csa3G730810	F-box family protein (FBL3)	0.00148823	0.917146	1.88838
Csa2G349650	sphere organelles protein-related	0.00361587	0.918339	1.88994
Csa5G636450	ATMDR1, ATMDR11, PGP19, MDR11, MDR1, ATPGP19, ABCB19, ATABCB19 ABCB19; ATPase, coupled to transmembrane movement of substances / auxin efflux transmembrane transporter	0.00125486	0.920805	1.89317
Csa6G510890	phototropic-responsive NPH3 family protein	0.00152822	0.921828	1.89451
Csa5G171130	leucine-rich repeat transmembrane protein kinase, putative	0.00084922	0.922094	1.89486
Csa1G043230	ATCDT1A, CDT1A, CDT1 CDT1A (ARABIDOPSIS HOMOLOG OF YEAST CDT1 A); cyclin-dependent protein kinase/ protein binding	0.00260132	0.923632	1.89688
Csa6G502680	TTN5, HAL, ARL2, ATARLC1 TTN5 (TITAN 5); GTP binding / GTPase	0.00332783	0.925894	1.89986
Csa1G569440	heavy-metal-associated domain-containing protein	0.00172264	0.930071	1.90537
Csa6G487760	zinc ion binding	0.000916355	0.930299	1.90567
Csa7G449420	lipoxygenase, putative c	0.00112322	0.931316	1.90701
Csa3G135060	NA	0.00129318	0.933138	1.90943
Csa1G042800	NMT1, XPL1, PEAMT XPL1 (XIPOTL 1); methyltransferase/ phosphoethanolamine N-methyltransferase	0.000587131	0.933555	1.90998
Csa5G239140	RDR1, ATRDRP1 RDR1 (RNA-DEPENDENT RNA POLYMERASE 1); RNA-directed RNA polymerase/ nucleic acid binding	0.00113637	0.939237	1.91751
Csa1G066520	phototropic-responsive NPH3 protein-related	0.00332831	0.941265	1.92021
Csa1G008500	pentatricopeptide (PPR) repeat-containing protein	0.00354254	0.949998	1.93187
Csa3G567830	squamosa promoter-binding protein, putative	0.00118914	0.950164	1.93209
Csa1G573680	UNE12 UNE12 (unfertilized embryo sac 12); DNA binding / transcription factor	0.000857033	0.951042	1.93327
Csa3G124790	unknown protein	0.00085862	0.951218	1.9335
Csa3G141890	ATCSLG1, CSLG1 ATCSLG1; cellulose synthase/ transferase/ transferase, transferring glycosyl groups	0.0027996	0.954136	1.93742
Csa3G077670	AT hook motif-containing protein	0.000773823	0.954738	1.93823
Csa3G038190	PLDBETA1, PLDBETA PLDBETA1 (PHOSPHOLIPASE D BETA 1); phospholipase D	0.00218549	0.955889	1.93977
Csa1G145940	RAD5 RAD5; ATP binding / ATP-dependent helicase/ DNA binding / helicase/ hydrolase, acting on acid anhydrides, in phosphorus-containing anhydrides / nucleic acid binding / protein binding / zinc ion binding	0.00478953	0.956265	1.94028
Csa4G166920	leucine-rich repeat transmembrane protein kinase, putative	0.00280506	0.956874	1.9411
Csa3G116700	WRKY family transcription factor	0.000661409	0.958605	1.94343
Csa7G325700	unknown protein	0.00441327	0.962594	1.94881
Csa6G382990	kinesin-related protein (MKRP1)	0.00112175	0.962793	1.94908
Csa6G532580	POLH POLH (Y-FAMILT DNA POLYMERASE H); DNA-directed DNA polymerase	0.00507682	0.963838	1.95049
Csa2G060410	unknown protein	0.000734726	0.965551	1.95281
Csa7G407580	transcription coactivator	0.00327126	0.967756	1.9558
Csa6G516990	NA	0.000544283	0.96905	1.95755
Csa4G097650	TTG1, TTG, URM23 TTG1 (TRANSPARENT TESTA GLABRA 1); DNA binding / nucleotide binding / protein binding	0.00173746	0.970518	1.95954
Csa3G144740	ZLL, PNH, AGO10 ZLL (ZWILLE); translation initiation factor	0.00187027	0.973017	1.96294
Csa5G416260	PDLP7 PDLP7 (PLASMODESMATA-LOCATED PROTEIN 7)	0.00379639	0.97323	1.96323
Csa5G631520	armadillo/beta-catenin repeat family protein / U-box domain-containing protein	0.00354609	0.974207	1.96456
Csa2G000270	ATBRXL4, BRX-LIKE4 ATBRXL4 (BREVIS RADIX-LIKE 4)	0.00051934	0.979042	1.97116
Csa3G036470	unknown protein	0.00487566	0.986118	1.98085
Csa1G046140	unknown protein	0.000398202	0.986258	1.98104
Csa3G046230	ATOMT1, OMT1 ATOMT1 (O-METHYLTRANSFERASE 1); caffeate O-methyltransferase/ myricetin 3'-O-methyltransferase/ quercetin 3-O-methyltransferase	0.000507407	0.98781	1.98317
Csa5G184290	unknown protein	0.000468757	0.99096	1.98751
Csa1G196260	unknown protein c	0.000477188	0.992549	1.9897
Csa7G290440	PDR11, ATPDR11 PDR11 (PLEIOTROPIC DRUG RESISTANCE 11); ATPase, coupled to transmembrane movement of substances	0.00133329	0.993398	1.99087
Csa3G038080	unknown protein	0.00171166	0.996906	1.99571
Csa4G056620	ABC transporter family protein	0.000851306	0.998016	1.99725
Csa7G390200	rac GTPase activating protein, putative	0.00239675	1.00249	2.00346
Csa1G575070	glycosyl hydrolase family 17 protein	0.000333073	1.00337	2.00467
Csa5G587180	NA	0.0035759	1.00507	2.00705
Csa3G734280	unknown protein	0.000269319	1.00665	2.00924
Csa1G595880	AtGRF5 AtGRF5 (GROWTH-REGULATING FACTOR 5); transcription activator	0.00346045	1.00891	2.01239
Csa5G631480	MLO11, ATMLO11 MLO11 (MILDEW RESISTANCE LOCUS O 11); calmodulin binding	0.000431024	1.00982	2.01366
Csa5G598720	MATE efflux family protein	0.00216079	1.01373	2.01912
Csa1G467200	brassinosteroid signalling positive regulator-related	0.00126999	1.01496	2.02084
Csa1G063560	26.5 kDa class P-related heat shock protein (HSP26.5-P)	0.0019629	1.01558	2.02171
Csa2G252100	NA	0.000260728	1.01773	2.02473
CsaUNG030430	NA	0.000261273	1.01773	2.02473
Csa4G000680	NA	0.00275085	1.01892	2.0264
Csa2G351620	EDA39 EDA39 (embryo sac development arrest 39); calmodulin binding	0.00129744	1.02184	2.03051
Csa4G361860	nucellin protein, putative	0.00177188	1.02317	2.03238
Csa4G269180	geranylgeranyl reductase	0.0042436	1.02696	2.03773
Csa1G075060	ERF9, ATERF9, ATERF-9 ERF9 (ERF DOMAIN PROTEIN 9); DNA binding / transcription factor/ transcription repressor	0.00125989	1.02889	2.04045
CsaUNG008290	aspartic-type endopeptidase	0.00246158	1.02903	2.04065
Csa3G728060	HSL1, HSI2-L1, VAL2 HSL1 (HSI2-LIKE 1); transcription factor	0.000214404	1.03135	2.04394
Csa3G386830	ATMYB14, MYB14AT, MYB14 MYB14 (MYB DOMAIN PROTEIN 14); DNA binding / transcription factor	0.000273476	1.032	2.04485
Csa2G427340	RLK RLK (Receptor-like kinase); ATP binding / kinase/ protein serine/threonine kinase	0.000639538	1.03627	2.05092
Csa5G148660	Dof-type zinc finger domain-containing protein	0.000209135	1.03847	2.05404
Csa6G502720	NA	0.00292931	1.04	2.05623
Csa3G751450	unknown protein	0.000888177	1.04083	2.05742
Csa2G370410	SAB SAB (SABRE)	0.000478784	1.04294	2.06043
Csa5G576690	NA	0.000393921	1.04329	2.06092
Csa5G523090	OLEO2, OLE2 OLEO2 (OLEOSIN 2)	0.000868758	1.04427	2.06232
Csa6G396650	LYM1 LYM1 (LYSM DOMAIN GPI-ANCHORED PROTEIN 1 PRECURSOR)	0.000315474	1.04525	2.06373
Csa3G110010	unknown protein	0.000410368	1.04652	2.06553
Csa3G751990	PDR11, ATPDR11 PDR11 (PLEIOTROPIC DRUG RESISTANCE 11); ATPase, coupled to transmembrane movement of substances	0.0007216	1.04719	2.0665
Csa5G636510	AtHB34 AtHB34 (ARABIDOPSIS THALIANA HOMEOBOX PROTEIN 34); DNA binding / transcription factor	0.000327284	1.0495	2.06981
Csa5G609610	ATXYL1, XYL1 XYL1 (ALPHA-XYLOSIDASE 1); alpha-N-arabinofuranosidase/ hydrolase, hydrolyzing O-glycosyl compounds / xylan 1,4-beta-xylosidase	0.00121896	1.0496	2.06995
Csa2G021550	basic helix-loop-helix (bHLH) family protein (bHLH096)	0.00085408	1.05321	2.07514
Csa6G449250	carboxylesterase/ hydrolase, acting on ester bonds / lipase	0.000245307	1.05362	2.07573
Csa6G496380	AtGRF1 AtGRF1 (GROWTH-REGULATING FACTOR 1); transcription activator	0.000166721	1.0552	2.078
Csa2G369820	ATHB22, MEE68 ATHB22 (HOMEOBOX PROTEIN 22); DNA binding / transcription factor	0.000693027	1.05896	2.08343
Csa4G165920	GUN5, CCH, CHLH, CCH1 GUN5 (GENOMES UNCOUPLED 5); magnesium chelatase	0.000195948	1.06829	2.09694
Csa3G882950	leucine-rich repeat transmembrane protein kinase, putative	0.00309893	1.06867	2.0975
Csa5G148510	hydrolase, alpha/beta fold family protein	0.00493284	1.06871	2.09756
Csa4G665130	tetratricopeptide repeat (TPR)-containing protein	0.00149301	1.07096	2.10083
Csa5G607990	chaperonin, putative	0.000360081	1.078	2.11111
Csa2G271410	PDS3, PDS, PDE226 PDS3 (PHYTOENE DESATURASE 3); phytoene dehydrogenase	0.00112627	1.07936	2.11309
Csa5G651140	deoxynucleoside kinase family	0.000207084	1.07971	2.11361
Csa1G085380	FLA12 FLA12	0.000560046	1.08163	2.11643
Csa2G379200	senescence-associated protein-related	0.00372209	1.0873	2.12476
Csa5G141110	short-chain dehydrogenase/reductase (SDR) family protein	0.00183365	1.08759	2.12518
Csa5G166450	lipase class 3 family protein / calmodulin-binding heat-shock protein, putative	0.00240755	1.08867	2.12677
Csa5G319910	acyl-activating enzyme 11 (AAE11)	0.000163262	1.09051	2.12949
Csa3G483760	ATMBAC2, BAC2 BAC2; L-ornithine transmembrane transporter/ binding / carnitine:acyl carnitine antiporter	0.000204345	1.10078	2.14471
Csa5G366680	NA	0.00345664	1.10115	2.14526
Csa1G612930	FUNCTIONS IN: molecular_function unknown; INVOLVED IN: biological_process unknown; LOCATED IN: CUL4 RING ubiquitin ligase complex; CONTAINS InterPro DOMAIN/s: WD40 repeat-like (InterPro:IPR011046), WD40/YVTN repeat-like (InterPro:IPR015943); Has 28 Blast hits to 28 proteins in 12 species: Archae - 0; Bacteria - 2; Metazoa - 6; Fungi - 2; Plants - 16; Viruses - 0; Other Eukaryotes - 2 (source: NCB…	0.00105721	1.10644	2.15314
Csa4G005010	unknown protein	0.000344016	1.10656	2.15331
Csa3G809420	SPL9 SPL9 (SQUAMOSA PROMOTER BINDING PROTEIN-LIKE 9); transcription factor	0.000472976	1.10754	2.15477
Csa4G056520	zinc finger (C3HC4-type RING finger) family protein	0.00110052	1.1089	2.15681
Csa7G018770	sks9 sks9 (SKU5 Similar 9); copper ion binding / oxidoreductase	0.00526508	1.11002	2.15848
Csa5G431540	FY FY; protein binding	0.00427844	1.11362	2.16387
Csa3G882960	transcription factor	0.00234512	1.11562	2.16688
Csa6G490200	INVOLVED IN: protein polymerization; LOCATED IN: cytosol, plasma membrane; EXPRESSED IN: 20 plant structures; EXPRESSED DURING: 13 growth stages; CONTAINS InterPro DOMAIN/s: Beta tubulin, autoregulation binding site (InterPro:IPR013838), Tubulin/FtsZ, GTPase (InterPro:IPR003008); Has 251 Blast hits to 250 proteins in 111 species: Archae - 0; Bacteria - 0; Metazoa - 122; Fungi - 89; Plants - 28; V…	0.000457826	1.11645	2.16812
Csa7G047290	unknown protein	0.00299652	1.11719	2.16924
Csa3G855980	dehydration-responsive protein-related	0.00149265	1.11811	2.17062
Csa3G119650	unknown protein	6.97204e-05	1.11952	2.17275
Csa4G243390	NA	0.000182434	1.12336	2.17854
Csa7G414480	copper ion binding / oxidoreductase	0.000903492	1.12429	2.17994
Csa6G205820	catalytic/ metal ion binding / metalloendopeptidase/ zinc ion binding	0.000469931	1.12578	2.1822
Csa1G616260	tubulin family protein	0.00121874	1.1291	2.18722
Csa3G125560	ARK2 armadillo/beta-catenin repeat family protein / kinesin motor family protein	7.32222e-05	1.13265	2.1926
Csa3G167380	ATCP1 ATCP1 (Ca2+-binding protein 1); calcium ion binding	0.000153398	1.13605	2.19779
Csa7G433310	UVR3 UVR3 (UV REPAIR DEFECTIVE 3); DNA (6-4) photolyase	0.000119105	1.13662	2.19866
Csa4G629460	aminotransferase class IV family protein	7.18243e-05	1.14178	2.20654
Csa3G873810	La domain-containing protein	0.000739801	1.14186	2.20665
Csa2G404880	CYP77A5P CYP77A5P; catalytic	0.000150736	1.15628	2.22882
Csa5G158480	unknown protein	5.75481e-05	1.15928	2.23346
Csa4G027920	unknown protein	0.00377019	1.16234	2.23821
Csa6G500590	senescence-associated protein-related	0.0018112	1.16378	2.24044
Csa2G012670	disease resistance protein (CC-NBS-LRR class), putative	0.000126156	1.1656	2.24327
Csa3G895910	pentatricopeptide (PPR) repeat-containing protein	0.00340304	1.16586	2.24367
Csa1G046890	ATP binding / ATPase/ nucleoside-triphosphatase/ nucleotide binding	0.00132607	1.16888	2.24838
Csa4G665120	unknown protein	0.00156921	1.17353	2.25564
Csa1G597730	AP2 domain-containing transcription factor, putative	0.00029565	1.17391	2.25622
Csa6G518210	ETT, ARF3 ETT (ETTIN); DNA binding / transcription factor	4.45876e-05	1.17521	2.25826
Csa6G110850	NA	0.00128705	1.17653	2.26032
Csa1G424360	ORP4C ORP4C (OSBP(OXYSTEROL BINDING PROTEIN)-RELATED PROTEIN 4C); oxysterol binding	1.77391e-05	1.17759	2.26199
Csa7G430210	unknown protein	0.000173849	1.17884	2.26395
Csa5G647590	CSA1 CSA1 (constitutive shade-avoidance1); ATP binding / transmembrane receptor	0.00231886	1.1822	2.26922
Csa4G304230	FUNCTIONS IN: molecular_function unknown; INVOLVED IN: biological_process unknown; LOCATED IN: cellular_component unknown; EXPRESSED IN: 22 plant structures; EXPRESSED DURING: 12 growth stages; CONTAINS InterPro DOMAIN/s: Uncharacterised conserved protein UCP022260 (InterPro:IPR016802); BEST Arabidopsis thaliana protein match is: unknown protein (TAIR:AT5G59050.1); Has 43 Blast hits to 43 protein…	0.000222381	1.18608	2.27533
Csa6G147540	2-phosphoglycerate kinase-related	0.00188155	1.1886	2.27932
Csa4G064110	ATGSTU22 ATGSTU22 (GLUTATHIONE S-TRANSFERASE TAU 22); glutathione transferase	0.00311935	1.18905	2.28002
Csa5G174570	CBF1, DREB1B, ATCBF1 CBF1 (C-REPEAT/DRE BINDING FACTOR 1); DNA binding / transcription activator/ transcription factor	9.20371e-05	1.19074	2.2827
Csa5G598750	AOAT2, GGT2 AOAT2 (ALANINE-2-OXOGLUTARATE AMINOTRANSFERASE 2); L-alanine:2-oxoglutarate aminotransferase/ glycine:2-oxoglutarate aminotransferase	0.00113275	1.19279	2.28595
Csa6G514870	PDF2 PDF2 (PROTODERMAL FACTOR 2); DNA binding / transcription factor	1.46321e-05	1.19439	2.28848
Csa1G701270	unknown protein	0.00372637	1.19952	2.29663
Csa6G106800	calcium-binding protein, putative	1.02528e-05	1.21508	2.32153
Csa6G421600	armadillo/beta-catenin repeat family protein	0.000101347	1.21589	2.32283
Csa2G379120	unknown protein	8.28533e-05	1.21639	2.32364
Csa5G613610	NA	6.90042e-05	1.22412	2.33613
Csa6G513670	APR1, APR, PRH19, ATAPR1 APR1 (APS REDUCTASE 1); adenylyl-sulfate reductase	2.69436e-05	1.2298	2.34534
Csa4G644120	scpl2 scpl2 (serine carboxypeptidase-like 2); serine-type carboxypeptidase	2.04393e-05	1.23007	2.34578
Csa3G790960	AMP1, COP2, HPT, PT AMP1 (ALTERED MERISTEM PROGRAM 1); carboxypeptidase/ dipeptidase	0.00502066	1.2308	2.34697
Csa4G639960	transferase family protein	2.74995e-05	1.23105	2.34737
Csa7G379080	calcium-transporting ATPase, plasma membrane-type, putative / Ca(2+)-ATPase, putative (ACA12)	1.00806e-05	1.23859	2.35967
Csa2G250940	xylulose kinase, putative	0.000983249	1.24147	2.3644
Csa2G405050	ACR6 ACR6; amino acid binding	9.31889e-06	1.24707	2.37359
Csa6G109750	IAGLU IAGLU (INDOLE-3-ACETATE BETA-D-GLUCOSYLTRANSFERASE); UDP-glycosyltransferase/ transferase, transferring glycosyl groups	0.00203204	1.24841	2.3758
Csa7G447850	ACA9, ATACA9 ACA9 (AUTOINHIBITED CA(2+)-ATPASE 9); calcium-transporting ATPase/ calmodulin binding	1.29537e-05	1.25255	2.38262
Csa7G419590	tolB protein-related	0.000140241	1.25644	2.38905
Csa6G223490	ATPCME ATPCME (PRENYLCYSTEINE METHYLESTERASE); prenylcysteine methylesterase	0.00530649	1.25801	2.39166
Csa3G874320	ATCAD9, CAD9 CAD9 (CINNAMYL ALCOHOL DEHYDROGENASE 9); binding / catalytic/ oxidoreductase/ zinc ion binding	1.35564e-05	1.25939	2.39395
Csa6G507260	aspartyl protease family protein	0.000222679	1.26269	2.39943
Csa3G734290	ankyrin repeat family protein	5.17951e-06	1.27049	2.41243
Csa4G308560	yippee family protein	0.000573895	1.27171	2.41447
Csa5G602730	nodulin MtN21 family protein	5.01367e-05	1.27206	2.41506
Csa5G262250	tRNA-splicing endonuclease positive effector-related	5.9799e-05	1.27416	2.41858
Csa5G506320	nodulin MtN21 family protein	0.00215229	1.27615	2.42192
Csa5G172270	GA5, GA20OX1, AT2301, ATGA20OX1 GA20OX1; gibberellin 20-oxidase	0.00284811	1.27917	2.42699
Csa1G276450	leucine-rich repeat family protein / protein kinase family protein	1.05174e-05	1.28058	2.42936
Csa2G015850	RBK2 RBK2 (Rop Binding protein Kinases 2); ATP binding / kinase/ protein kinase/ protein serine/threonine kinase	0.000387146	1.2812	2.4304
Csa4G365040	nucleoside-triphosphatase/ nucleotide binding	0.00255221	1.28896	2.44352
Csa3G357100	PDV1 PDV1 (PLASTID DIVISION1)	3.46805e-06	1.30091	2.46384
Csa1G561930	FUNCTIONS IN: molecular_function unknown; INVOLVED IN: biological_process unknown; LOCATED IN: cellular_component unknown; EXPRESSED IN: 22 plant structures; EXPRESSED DURING: 14 growth stages; CONTAINS InterPro DOMAIN/s: Protein of unknown function DUF1645 (InterPro:IPR012442); BEST Arabidopsis thaliana protein match is: calmodulin-binding protein (TAIR:AT2G15760.1); Has 207 Blast hits to 197 pr…	0.000101352	1.30382	2.46882
Csa3G854190	transducin family protein / WD-40 repeat family protein	9.09262e-05	1.30767	2.47541
Csa4G492210	NA	1.73862e-05	1.31033	2.47999
Csa2G409480	NUC NUC (nutcracker); nucleic acid binding / transcription factor/ zinc ion binding	0.000561478	1.31089	2.48095
Csa1G269870	AP2 domain-containing transcription factor, putative	0.000192241	1.31248	2.48369
Csa1G000750	ATP binding / DNA binding	0.00213266	1.31728	2.49197
Csa2G228420	AT-HSFA6B, HSFA6B AT-HSFA6B; DNA binding / transcription factor	5.05388e-06	1.31925	2.49537
Csa3G744990	UDP-glucoronosyl/UDP-glucosyl transferase family protein	4.23229e-06	1.3224	2.50082
Csa5G118190	LPR1 LPR1 (Low Phosphate Root1); copper ion binding / oxidoreductase, acting on diphenols and related substances as donors, oxygen as acceptor	0.000247165	1.32609	2.50722
Csa3G769610	ATMRP3, MRP3 ATMRP3; ATPase, coupled to transmembrane movement of substances / chlorophyll catabolite transporter/ glutathione S-conjugate-exporting ATPase	0.00033315	1.34333	2.53737
Csa4G652070	SDF2 SDF2 (STROMAL CELL-DERIVED FACTOR 2-LIKE PROTEIN PRECURSOR)	3.47897e-06	1.34615	2.54234
Csa3G736760	AP2, FLO2, FL1 AP2 (APETALA 2); transcription factor	0.000105551	1.35262	2.55376
Csa4G194280	protein binding	0.000149875	1.35528	2.55846
Csa6G124130	NA	0.000382059	1.35656	2.56074
Csa2G062630	leucine-rich repeat family protein	0.00517643	1.35787	2.56307
Csa5G604410	FLP, AtMYB124, MYB124 FLP (FOUR LIPS); DNA binding / transcription factor	0.00521709	1.35787	2.56307
Csa3G127220	ATMRP9 ATMRP9; ATPase, coupled to transmembrane movement of substances	0.000315998	1.36134	2.56924
Csa4G638410	GA3, CYP701A3, ATKO1 GA3 (GA REQUIRING 3); ent-kaurene oxidase/ oxygen binding	3.05347e-06	1.36469	2.57521
Csa3G132580	ATSDI1 ATSDI1 (SULPHUR DEFICIENCY-INDUCED 1); binding	0.00252031	1.36826	2.58159
Csa3G354520	SPCH SPCH (SPEECHLESS); DNA binding / transcription factor	0.000121798	1.37131	2.58705
Csa4G001760	zinc finger (CCCH type) helicase family protein	6.97372e-06	1.38023	2.6031
Csa6G423980	copper amine oxidase, putative	1.4889e-05	1.38112	2.6047
Csa1G470380	unknown protein	0.00153237	1.38724	2.61577
Csa7G268530	EMB2219 EMB2219 (embryo defective 2219)	0.00273175	1.39473	2.62939
Csa3G178500	CUT1, POP1, CER6, G2, KCS6 KCS6 (3-KETOACYL-COA SYNTHASE 6); catalytic/ transferase, transferring acyl groups other than amino-acyl groups	0.00163323	1.40667	2.65125
Csa6G121950	unknown protein	1.04914e-05	1.41016	2.65768
Csa4G091870	DMR6 DMR6 (DOWNY MILDEW RESISTANT 6); oxidoreductase/ oxidoreductase, acting on paired donors, with incorporation or reduction of molecular oxygen, 2-oxoglutarate as one donor, and incorporation of one atom each of oxygen into both donors	0.000385193	1.41039	2.6581
Csa5G435070	phosphatidylinositol-4-phosphate 5-kinase family protein	4.7107e-05	1.42081	2.67735
Csa6G490160	GEM GEM (GL2-EXPRESSION MODULATOR)	0.00233461	1.42576	2.68657
Csa4G256430	BOP2 BOP2 (BLADE ON PETIOLE2); protein binding	0.00294794	1.42898	2.69255
Csa5G160780	unknown protein	0.00227129	1.43194	2.69809
Csa7G446760	unknown protein	0.000765419	1.4454	2.72339
Csa6G008010	protein binding	8.1944e-07	1.44996	2.732
Csa6G052740	unknown protein	1.71466e-05	1.4533	2.73834
Csa2G385070	VTE5 VTE5 (vitamin E pathway gene5); phosphatidate cytidylyltransferase/ phytol kinase	7.22521e-06	1.46212	2.75512
Csa5G160770	APT3 APT3 (ADENINE PHOSPHORIBOSYL TRANSFERASE 3); adenine phosphoribosyltransferase	0.00378458	1.46243	2.75572
Csa3G359120	ATMRP14 ATMRP14; ATPase, coupled to transmembrane movement of substances	2.11275e-06	1.46606	2.76266
Csa4G269120	AAO4, ATAO-4, ATAO2 AAO4 (ARABIDOPSIS ALDEHYDE OXIDASE 4); aldehyde oxidase/ aryl-aldehyde oxidase	0.00388347	1.48252	2.79436
Csa1G046040	HT1 HT1 (high leaf temperature 1); kinase/ protein serine/threonine/tyrosine kinase	1.09602e-07	1.48752	2.80406
Csa6G514860	GPT2 GPT2; antiporter/ glucose-6-phosphate transmembrane transporter	0.00510196	1.49249	2.81375
Csa5G126730	ribosomal protein L7Ae/L30e/S12e/Gadd45 family protein / ribonuclease P-related	3.43982e-05	1.50539	2.83902
Csa4G638480	ADR1-L1 ADR1-L1 (ADR1-like 1); ATP binding / protein binding	1.07008e-05	1.51278	2.8536
Csa2G205940	CIPK7, SnRK3.10, PKS7, ATSRPK1, ATSR2 CIPK7 (CBL-INTERACTING PROTEIN KINASE 7); ATP binding / kinase/ protein kinase/ protein serine/threonine kinase	0.000361376	1.52536	2.87859
Csa5G631470	NA	0.00196202	1.52958	2.88702
Csa3G882940	leucine-rich repeat transmembrane protein kinase, putative	0.00383918	1.53006	2.88799
Csa4G638510	MYB77 MYB77; DNA binding / transcription factor	2.53363e-07	1.53607	2.90004
Csa7G069160	unknown protein	0.000381178	1.53783	2.90357
Csa6G451510	subtilase family protein	0.000146544	1.53816	2.90425
Csa4G628320	NA	0.00391976	1.5584	2.94526
Csa3G124890	GAUT1, LGT1 GAUT1 (GALACTURONOSYLTRANSFERASE 1); polygalacturonate 4-alpha-galacturonosyltransferase/ transferase, transferring glycosyl groups chr3:22622399-22625514 FORWARD	0.00513273	1.56932	2.96765
Csa4G015720	sodium symporter-related	0.00239967	1.57757	2.98467
Csa3G776900	unknown protein	2.47486e-05	1.57765	2.98482
Csa7G063960	AtUGT85A2 AtUGT85A2 (UDP-glucosyl transferase 85A2); UDP-glycosyltransferase/ glucuronosyltransferase/ transferase, transferring glycosyl groups	0.000669925	1.58242	2.99472
Csa6G425710	unknown protein	8.06175e-05	1.58734	3.00495
Csa1G441340	unknown protein	0.00371474	1.5875	3.00528
Csa1G574860	RNA-dependent RNA polymerase family protein	2.67142e-08	1.59141	3.01343
Csa5G289620	pentatricopeptide (PPR) repeat-containing protein	0.00337241	1.59627	3.02361
Csa3G769650	CBS domain-containing protein / transporter associated domain-containing protein	0.00377882	1.59627	3.02361
Csa1G077120	peroxidase, putative	0.00268812	1.60249	3.03667
Csa3G134530	universal stress protein (USP) family protein	0.000600151	1.6102	3.05295
Csa6G439940	CDPK19, CPK8 CDPK19 (CALCIUM-DEPENDENT PROTEIN KINASE 19); ATP binding / calcium ion binding / calmodulin-dependent protein kinase/ kinase/ protein kinase/ protein serine/threonine kinase	6.32031e-07	1.61268	3.05819
Csa4G645830	KNAT1, BP, BP1 KNAT1 (KNOTTED-LIKE FROM ARABIDOPSIS THALIANA); transcription factor	7.65546e-05	1.61458	3.06223
Csa5G137410	NA	0.000141745	1.61663	3.06658
Csa1G025150	60S ribosomal protein L19 (RPL19B)	6.20684e-05	1.6246	3.08356
Csa2G000170	AtGRF5 AtGRF5 (GROWTH-REGULATING FACTOR 5); transcription activator	2.21074e-06	1.64784	3.13363
Csa1G555090	unknown protein	6.65573e-05	1.65025	3.13887
Csa1G294100	XBAT32 XBAT32; protein binding / zinc ion binding	0.000998112	1.6588	3.15753
Csa3G812750	MYB105, AtMYB105 MYB105 (myb domain protein 105); DNA binding / transcription factor	0.000165143	1.68945	3.22534
Csa5G606890	NA	1.63409e-07	1.6921	3.23126
Csa1G064670	ATML1 (MERISTEM LAYER 1); DNA binding / sequence-specific DNA binding / transcription factor	1.64112e-05	1.69254	3.23226
Csa3G198490	GH3.1 GH3.1	3.79905e-09	1.69676	3.24173
Csa1G435790	NA	1.01768e-07	1.7044	3.25892
Csa5G630750	mitotic checkpoint family protein	0.00127649	1.7046	3.25939
Csa1G051700	TPD1 TPD1 (TAPETUM DETERMINANT 1)	0.000642171	1.7065	3.26369
Csa3G153170	oxidoreductase, 2OG-Fe(II) oxygenase family protein	0.00452055	1.70657	3.26385
Csa3G119810	ATPIPK11, PIPK11 PIPK11; 1-phosphatidylinositol-4-phosphate 5-kinase/ phosphatidylinositol phosphate kinase	0.000732482	1.71323	3.27894
Csa1G595860	CYP72A15 CYP72A15; electron carrier/ heme binding / iron ion binding / monooxygenase/ oxygen binding	0.0015491	1.71375	3.28011
Csa1G103260	pentatricopeptide (PPR) repeat-containing protein	0.000923935	1.71468	3.28223
Csa6G499820	unknown protein	6.58907e-08	1.74952	3.36246
Csa1G001530	FUNCTIONS IN: molecular_function unknown; INVOLVED IN: biological_process unknown; LOCATED IN: cellular_component unknown; EXPRESSED IN: 20 plant structures; EXPRESSED DURING: 12 growth stages; BEST Arabidopsis thaliana protein match is: nucleic acid binding / transcription factor/ zinc ion binding (TAIR:AT2G01940.3); Has 40 Blast hits to 40 proteins in 6 species: Archae - 0; Bacteria - 0; Metazo…	0.00080106	1.75022	3.3641
Csa3G760500	protease inhibitor/seed storage/lipid transfer protein (LTP) family protein	8.86674e-07	1.75849	3.38344
Csa3G736690	RabGAP/TBC domain-containing protein	0.000251132	1.76967	3.40976
Csa6G421710	CPZ, TRZ2 CPZ; 3'-tRNA processing endoribonuclease	2.03253e-05	1.78103	3.43672
Csa1G064730	ATGA2OX8, GA2OX8 GA2OX8 (GIBBERELLIN 2-OXIDASE 8); gibberellin 2-beta-dioxygenase	2.18963e-08	1.78175	3.43844
Csa5G544050	RDR1, ATRDRP1 RDR1 (RNA-DEPENDENT RNA POLYMERASE 1); RNA-directed RNA polymerase/ nucleic acid binding	0.000106801	1.78276	3.44083
Csa7G071700	CAD4, ATCAD4, CAD, CAD-C ATCAD4; cinnamyl-alcohol dehydrogenase	0.00182928	1.78593	3.44841
Csa6G403580	FUNCTIONS IN: molecular_function unknown; LOCATED IN: cellular_component unknown; CONTAINS InterPro DOMAIN/s: Vps51/Vps67 (InterPro:IPR014812); BEST Arabidopsis thaliana protein match is: unknown protein (TAIR:AT5G49830.1); Has 304 Blast hits to 243 proteins in 98 species: Archae - 0; Bacteria - 22; Metazoa - 141; Fungi - 74; Plants - 62; Viruses - 0; Other Eukaryotes - 5 (source: NCBI BLink).	0.00211033	1.7876	3.4524
Csa2G359890	NA	4.13789e-05	1.7974	3.47594
Csa5G523000	anac044 anac044 (Arabidopsis NAC domain containing protein 44); transcription factor	0.000137776	1.79996	3.48211
Csa2G356690	AT-HSFB4, HSFB4 AT-HSFB4; DNA binding / transcription factor	5.06729e-06	1.8045	3.49309
Csa5G152840	FUNCTIONS IN: molecular_function unknown; INVOLVED IN: biological_process unknown; EXPRESSED IN: cultured cell; BEST Arabidopsis thaliana protein match is: nuclear transport factor 2 (NTF2) family protein (TAIR:AT1G71480.1); Has 52 Blast hits to 52 proteins in 18 species: Archae - 0; Bacteria - 13; Metazoa - 0; Fungi - 0; Plants - 35; Viruses - 0; Other Eukaryotes - 4 (source: NCBI BLink).	0.00270626	1.80925	3.50459
Csa2G247060	ATRL6 ATRL6 (ARABIDOPSIS RAD-LIKE 6); transcription factor	0.000858231	1.8259	3.54527
Csa6G046260	INVOLVED IN: biological_process unknown; LOCATED IN: chloroplast; CONTAINS InterPro DOMAIN/s: Pentatricopeptide repeat (InterPro:IPR002885); BEST Arabidopsis thaliana protein match is: MEF1 (MITOCHONDRIAL RNA EDITING FACTOR 1) (TAIR:AT5G52630.1); Has 13798 Blast hits to 4918 proteins in 150 species: Archae - 0; Bacteria - 4; Metazoa - 59; Fungi - 36; Plants - 13447; Viruses - 0; Other Eukaryotes …	0.00427628	1.82876	3.55233
Csa7G414390	pectinesterase family protein	1.11363e-05	1.83013	3.55568
Csa5G148550	YSL1, ATYSL1 YSL1 (YELLOW STRIPE LIKE 1); oligopeptide transporter	0.000248408	1.83446	3.56639
Csa4G050180	unknown protein	2.58641e-07	1.84117	3.583
Csa4G297540	LSN, PNY, HB-6, BLR, RPL, BLH9, VAN RPL (REPLUMLESS); DNA binding / sequence-specific DNA binding / transcription factor chr5:395754-398872 FORWARD	0.000500411	1.84299	3.58754
Csa3G120450	NA	0.00452994	1.86507	3.64285
Csa4G006240	NA	0.000200219	1.86924	3.65339
Csa6G095280	NA	2.47437e-05	1.8744	3.6665
Csa2G354620	unknown protein	0.00175727	1.88222	3.68643
Csa4G028980	SDH2-3 SDH2-3; electron carrier/ succinate dehydrogenase	0.000648219	1.89253	3.71285
Csa2G060440	NA	0.000467305	1.90284	3.73949
Csa3G238180	calcium-binding EF hand family protein	0.0019892	1.90822	3.75345
Csa4G001730	LYC LYC (LYCOPENE CYCLASE); lycopene beta cyclase chr3:3164340-3165845 REVERSE	0.00314902	1.91051	3.75943
Csa7G237300	NA	0.00031833	1.94088	3.83939
Csa2G353500	DNA binding / transcription factor	1.52785e-05	1.95113	3.86678
Csa4G182260	SVP, AGL22 SVP (SHORT VEGETATIVE PHASE); transcription factor/ translation repressor, nucleic acid binding	1.5639e-05	1.97006	3.91783
Csa3G881890	sarcosine oxidase family protein	0.000301631	1.97819	3.93998
Csa6G519520	NA	2.63895e-07	1.98925	3.97031
Csa4G625570	protein transport protein sec61, putative	3.47587e-08	1.99042	3.97353
Csa1G063480	unknown protein	7.34157e-08	2.00046	4.00127
Csa6G504490	AAA-type ATPase family protein	0.000179348	2.01456	4.04057
Csa5G585390	ZIFL1 ZIFL1 (ZINC INDUCED FACILITATOR-like 1); tetracycline:hydrogen antiporter	2.66042e-08	2.01861	4.05194
Csa6G504440	BCS1 BCS1 (CYTOCHROME BC1 SYNTHESIS); ATP binding / ATPase/ nucleoside-triphosphatase/ nucleotide binding	0.00493677	2.01978	4.05523
Csa6G507240	aspartyl protease family protein	0.00473451	2.08848	4.25301
Csa5G137400	NA	1.17617e-05	2.09156	4.26208
Csa4G664400	CUC3, NAC368, ANAC031 CUC3 (CUP SHAPED COTYLEDON3); transcription factor	5.37242e-05	2.13424	4.39005
Csa1G169940	leucine-rich repeat family protein / protein kinase family protein	0.000394995	2.13951	4.40613
Csa5G152250	heavy-metal-associated domain-containing protein	2.9795e-10	2.1539	4.45029
Csa6G087190	unknown protein	0.000348447	2.19307	4.57279
Csa7G063970	AtUGT85A5 AtUGT85A5 (UDP-glucosyl transferase 85A5); glucuronosyltransferase/ transferase, transferring glycosyl groups	0.000992104	2.21679	4.64857
Csa4G246910	alcohol oxidase-related	1.5212e-10	2.23301	4.70115
Csa3G733920	P5CS2 P5CS2 (DELTA 1-PYRROLINE-5-CARBOXYLATE SYNTHASE 2); catalytic/ glutamate 5-kinase/ glutamate-5-semialdehyde dehydrogenase/ oxidoreductase	2.88024e-10	2.24217	4.7311
Csa5G607420	DNA-directed RNA polymerase, mitochondrial (RPOMT)	0.00404721	2.26645	4.81138
Csa6G094690	NA	2.94284e-07	2.28443	4.87172
Csa4G646170	CYP711A1, MAX1 CYP711A1; electron carrier/ heme binding / iron ion binding / monooxygenase/ oxygen binding	4.46831e-06	2.30567	4.94396
Csa3G778340	unknown protein	1.2086e-13	2.31574	4.97861
Csa5G464830	RPK2, TOAD2 RPK2 (RECEPTOR-LIKE PROTEIN KINASE 2); ATP binding / kinase/ protein serine/threonine kinase	2.37134e-05	2.32556	5.0126
Csa7G009070	auxin-responsive protein, putative	0.000295242	2.37183	5.17598
Csa4G641650	FUNCTIONS IN: molecular_function unknown; INVOLVED IN: biological_process unknown; LOCATED IN: chloroplast; EXPRESSED IN: 23 plant structures; EXPRESSED DURING: 15 growth stages; BEST Arabidopsis thaliana protein match is: defective chloroplasts and leaves protein-related / DCL protein-related (TAIR:AT1G45230.1); Has 102 Blast hits to 102 proteins in 23 species: Archae - 0; Bacteria - 7; Metazoa …	8.22179e-05	2.3795	5.20355
Csa4G309180	CAX3, ATHCX1, CAX1-LIKE, ATCAX3 CAX3 (CATION EXCHANGER 3); calcium:cation antiporter/ calcium:hydrogen antiporter/ cation:cation antiporter	9.24866e-17	2.43884	5.42206
Csa1G435760	NCED5, ATNCED5 NCED5 (NINE-CIS-EPOXYCAROTENOID DIOXYGENASE 5); 9-cis-epoxycarotenoid dioxygenase	0.000892565	2.46224	5.5107
Csa6G492240	protein kinase family protein	0.00248526	2.50915	5.69284
Csa2G351860	NA	3.9927e-08	2.56967	5.93675
Csa2G264590	amino acid permease, putative	2.99394e-12	2.59012	6.02148
Csa3G592690	UDP-glucoronosyl/UDP-glucosyl transferase family protein	2.18792e-05	2.65215	6.28604
Csa1G524640	CYP707A2 CYP707A2; (+)-abscisic acid 8'-hydroxylase/ oxygen binding	2.03367e-08	2.70372	6.5148
Csa3G097540	ATTPS21, TPS21 TPS21 (TERPENE SYNTHASE 21); (-)-E-beta-caryophyllene synthase/ alpha-humulene synthase	0.000123168	2.71174	6.55111
Csa6G014700	ARC6H, PARC6 ARC6H	0.00068825	2.71897	6.58403
Csa2G010160	NA	0.000231223	2.8007	6.9678
Csa3G016920	haloacid dehalogenase-like hydrolase family protein	8.89335e-09	3.12119	8.70105
Csa6G492230	CYP81D3 CYP81D3; electron carrier/ heme binding / iron ion binding / monooxygenase/ oxygen binding	7.62753e-07	3.27443	9.67614
Csa4G639110	NA	1.1632e-15	3.36359	10.293
Csa6G424000	LOX5 LOX5; electron carrier/ iron ion binding / lipoxygenase/ metal ion binding / oxidoreductase, acting on single donors with incorporation of molecular oxygen, incorporation of two atoms of oxygen	9.64637e-15	3.37373	10.3656
Csa2G258610	auxin-responsive protein, putative	1.02913e-07	3.47925	11.1521
Csa3G081890	ATGA2OX8, GA2OX8 GA2OX8 (GIBBERELLIN 2-OXIDASE 8); gibberellin 2-beta-dioxygenase	2.82305e-08	3.52994	11.5509
Csa5G172790	unknown protein	1.09029e-12	3.61677	12.2675
Csa4G652080	PKL, GYM, CHD3, CHR6, SSL2 PKL (PICKLE); ATPase/ DNA binding / DNA helicase	2.70127e-33	3.77763	13.7145
Csa6G452010	GDSL-motif lipase/hydrolase family protein	5.43382e-05	3.77908	13.7283
Csa3G081390	ATGA2OX8, GA2OX8 GA2OX8 (GIBBERELLIN 2-OXIDASE 8); gibberellin 2-beta-dioxygenase	7.61394e-06	3.86587	14.5795
Csa4G001890	epoxide hydrolase, putative	8.15718e-10	8.01727	259.083
